# Supplementary material for: HIV vaccine candidate ΔV1gp120 formulated in ALFQA adjuvant augments mucosal immunity in female macaques
Source: Nat Commun. 2025 Sep 29;16:8571. doi: 10.1038/s41467-025-63610-z (PMC12480912; doi:10.1038/s41467-025-63610-z)
Supplement: Supplementary file 3 — Supplementary Data 1 [file 41467_2025_63610_MOESM3_ESM.xlsx]

## Sheet: Supplementary Data 1
	Spearman correlations plasma proteome Alum group							Spearman correlations plasma proteome ALFQA group
	Timepoint	assay1	assay2	Group	Spearman R	Spearman p		Timepoint	assay1	assay2	Group	Spearman R	Spearman p
1	Baseline	CCL8	CCL8	ALUM	NA	NA		Baseline	CCL8	CCL8	ALFQA	NA	NA
2	Baseline	CCL8	IL33	ALUM	0.00699301	0.99123		Baseline	CCL8	IL33	ALFQA	0.258741	0.416938
3	Baseline	CCL8	CXCL12	ALUM	0.405594	0.192612		Baseline	CCL8	CXCL12	ALFQA	-0.440559	0.154216
4	Baseline	CCL8	OLR1	ALUM	0.629371	0.0323947		Baseline	CCL8	OLR1	ALFQA	0.216783	0.499115
5	Baseline	CCL8	CXCL9	ALUM	0.461538	0.133836		Baseline	CCL8	CXCL9	ALFQA	0.34965	0.266004
6	Baseline	CCL8	TGFA	ALUM	-0.153846	0.63514		Baseline	CCL8	TGFA	ALFQA	0.027972	0.938663
7	Baseline	CCL8	IL6	ALUM	0.013986	0.973694		Baseline	CCL8	IL6	ALFQA	0.041958	0.903739
8	Baseline	CCL8	TNFSF12	ALUM	-0.041958	0.903739		Baseline	CCL8	TNFSF12	ALFQA	0.475524	0.121319
9	Baseline	CCL8	CCL11	ALUM	0.0909091	0.783197		Baseline	CCL8	CCL11	ALFQA	0.111888	0.732775
10	Baseline	CCL8	HGF	ALUM	-0.146853	0.651073		Baseline	CCL8	HGF	ALFQA	0.0979021	0.766288
11	Baseline	CCL8	FLT3LG	ALUM	-0.237762	0.457102		Baseline	CCL8	FLT3LG	ALFQA	0.034965	0.921184
12	Baseline	CCL8	IL17F	ALUM	0.594406	0.0457531		Baseline	CCL8	IL17F	ALFQA	0.00699301	0.99123
13	Baseline	CCL8	IL7	ALUM	0.363636	0.246255		Baseline	CCL8	IL7	ALFQA	0.230769	0.470906
14	Baseline	CCL8	IL18	ALUM	0.230769	0.470906		Baseline	CCL8	IL18	ALFQA	0.0979021	0.766288
15	Baseline	CCL8	CCL13	ALUM	0.34965	0.266004		Baseline	CCL8	CCL13	ALFQA	0.0559441	0.86898
16	Baseline	CCL8	TNFSF10	ALUM	0.384615	0.218387		Baseline	CCL8	TNFSF10	ALFQA	0.41958	0.176577
17	Baseline	CCL8	CXCL10	ALUM	0.825175	0.0017186		Baseline	CCL8	CXCL10	ALFQA	0.657343	0.0239811
18	Baseline	CCL8	CCL19	ALUM	0.363636	0.246255		Baseline	CCL8	CCL19	ALFQA	0.132867	0.683366
19	Baseline	CCL8	TNF	ALUM	0.258741	0.416938		Baseline	CCL8	TNF	ALFQA	0.195804	0.542874
20	Baseline	CCL8	IL15	ALUM	-0.0629371	0.851682		Baseline	CCL8	IL15	ALFQA	0.0909091	0.783197
21	Baseline	CCL8	CCL3	ALUM	0.671329	0.0204419		Baseline	CCL8	CCL3	ALFQA	0.174825	0.58826
22	Baseline	CCL8	CXCL8	ALUM	0.013986	0.973694		Baseline	CCL8	CXCL8	ALFQA	0.125874	0.699712
23	Baseline	CCL8	MMP12	ALUM	0.265734	0.403977		Baseline	CCL8	MMP12	ALFQA	0.132867	0.683366
24	Baseline	CCL8	CSF2	ALUM	-0.020979	0.956169		Baseline	CCL8	CSF2	ALFQA	0.251748	0.430115
25	Baseline	CCL8	CSF3	ALUM	0.647903	0.0227091		Baseline	CCL8	CSF3	ALFQA	0.0909091	0.783197
26	Baseline	CCL8	VEGFA	ALUM	0.517483	0.0886509		Baseline	CCL8	VEGFA	ALFQA	-0.160839	0.619356
27	Baseline	CCL8	IL17C	ALUM	0.440559	0.154216		Baseline	CCL8	IL17C	ALFQA	-0.0559441	0.86898
28	Baseline	CCL8	EGF	ALUM	0	1		Baseline	CCL8	EGF	ALFQA	0.335664	0.286691
29	Baseline	CCL8	CCL2	ALUM	0.552448	0.066629		Baseline	CCL8	CCL2	ALFQA	-0.0559441	0.86898
30	Baseline	CCL8	IL17A	ALUM	0.48951	0.109632		Baseline	CCL8	IL17A	ALFQA	-0.013986	0.973694
31	Baseline	CCL8	OSM	ALUM	0.00699301	0.99123		Baseline	CCL8	OSM	ALFQA	0.321678	0.308312
32	Baseline	CCL8	CSF1	ALUM	-0.174825	0.58826		Baseline	CCL8	CSF1	ALFQA	-0.104895	0.749479
33	Baseline	CCL8	CCL4	ALUM	0.685315	0.017305		Baseline	CCL8	CCL4	ALFQA	0.0909091	0.783197
34	Baseline	CCL8	CXCL11	ALUM	0.48951	0.109632		Baseline	CCL8	CXCL11	ALFQA	0.125874	0.699712
35	Baseline	CCL8	LTA	ALUM	0.230769	0.470906		Baseline	CCL8	LTA	ALFQA	0.321678	0.308312
36	Baseline	CCL8	MMP1	ALUM	0.783217	0.00411545		Baseline	CCL8	MMP1	ALFQA	-0.0769231	0.817283
37	wk12+24hr	CCL8	CCL8	ALUM	NA	NA		wk12+24hr	CCL8	CCL8	ALFQA	NA	NA
38	wk12+24hr	CCL8	IL33	ALUM	0.00735294	0.981146		wk12+24hr	CCL8	IL33	ALFQA	0.223776	0.484911
39	wk12+24hr	CCL8	CXCL12	ALUM	0.0539216	0.838873		wk12+24hr	CCL8	CXCL12	ALFQA	0.636364	0.0301143
40	wk12+24hr	CCL8	OLR1	ALUM	-0.0147059	0.958535		wk12+24hr	CCL8	OLR1	ALFQA	0.482517	0.115374
41	wk12+24hr	CCL8	CXCL9	ALUM	0.578431	0.0168034		wk12+24hr	CCL8	CXCL9	ALFQA	0.608392	0.040002
42	wk12+24hr	CCL8	TGFA	ALUM	-0.313725	0.219655		wk12+24hr	CCL8	TGFA	ALFQA	-0.363636	0.246255
43	wk12+24hr	CCL8	IL6	ALUM	-0.120098	0.645787		wk12+24hr	CCL8	IL6	ALFQA	-0.0909091	0.783197
44	wk12+24hr	CCL8	TNFSF12	ALUM	-0.122549	0.638963		wk12+24hr	CCL8	TNFSF12	ALFQA	0.125874	0.699712
45	wk12+24hr	CCL8	CCL11	ALUM	0.397059	0.115604		wk12+24hr	CCL8	CCL11	ALFQA	0.272727	0.391233
46	wk12+24hr	CCL8	HGF	ALUM	0.0539216	0.838873		wk12+24hr	CCL8	HGF	ALFQA	-0.0979021	0.766288
47	wk12+24hr	CCL8	FLT3LG	ALUM	0.262255	0.307997		wk12+24hr	CCL8	FLT3LG	ALFQA	0.398601	0.200973
48	wk12+24hr	CCL8	IL17F	ALUM	0.0343137	0.898436		wk12+24hr	CCL8	IL17F	ALFQA	0.195804	0.542874
49	wk12+24hr	CCL8	IL7	ALUM	-0.0367647	0.890955		wk12+24hr	CCL8	IL7	ALFQA	-0.0769231	0.817283
50	wk12+24hr	CCL8	IL18	ALUM	0.154412	0.55298		wk12+24hr	CCL8	IL18	ALFQA	0.0559441	0.86898
51	wk12+24hr	CCL8	CCL13	ALUM	0.254902	0.322172		wk12+24hr	CCL8	CCL13	ALFQA	-0.048951	0.886335
52	wk12+24hr	CCL8	TNFSF10	ALUM	0.240196	0.35168		wk12+24hr	CCL8	TNFSF10	ALFQA	0.328671	0.297385
53	wk12+24hr	CCL8	CXCL10	ALUM	0.767157	0.000500689		wk12+24hr	CCL8	CXCL10	ALFQA	0.643357	0.0279546
54	wk12+24hr	CCL8	CCL19	ALUM	0.605392	0.0115927		wk12+24hr	CCL8	CCL19	ALFQA	0.216783	0.499115
55	wk12+24hr	CCL8	TNF	ALUM	0.0245098	0.928438		wk12+24hr	CCL8	TNF	ALFQA	0.041958	0.903739
56	wk12+24hr	CCL8	IL15	ALUM	0.279412	0.276433		wk12+24hr	CCL8	IL15	ALFQA	0.461538	0.133836
57	wk12+24hr	CCL8	CCL3	ALUM	0.568627	0.0191037		wk12+24hr	CCL8	CCL3	ALFQA	0.377622	0.227443
58	wk12+24hr	CCL8	CXCL8	ALUM	-0.230392	0.372202		wk12+24hr	CCL8	CXCL8	ALFQA	-0.153846	0.63514
59	wk12+24hr	CCL8	MMP12	ALUM	-0.186275	0.472682		wk12+24hr	CCL8	MMP12	ALFQA	-0.300699	0.342483
60	wk12+24hr	CCL8	CSF2	ALUM	0.262255	0.307997		wk12+24hr	CCL8	CSF2	ALFQA	0.51049	0.0936054
61	wk12+24hr	CCL8	CSF3	ALUM	0.370098	0.144269		wk12+24hr	CCL8	CSF3	ALFQA	-0.132867	0.683366
62	wk12+24hr	CCL8	VEGFA	ALUM	-0.284314	0.267804		wk12+24hr	CCL8	VEGFA	ALFQA	0.125874	0.699712
63	wk12+24hr	CCL8	IL17C	ALUM	-0.536765	0.0283494		wk12+24hr	CCL8	IL17C	ALFQA	-0.272727	0.391233
64	wk12+24hr	CCL8	EGF	ALUM	-0.00245098	0.996229		wk12+24hr	CCL8	EGF	ALFQA	-0.027972	0.938663
65	wk12+24hr	CCL8	CCL2	ALUM	0.686275	0.00311153		wk12+24hr	CCL8	CCL2	ALFQA	0.734266	0.0090521
66	wk12+24hr	CCL8	IL17A	ALUM	-0.276961	0.280812		wk12+24hr	CCL8	IL17A	ALFQA	-0.195804	0.542874
67	wk12+24hr	CCL8	OSM	ALUM	0.154412	0.55298		wk12+24hr	CCL8	OSM	ALFQA	0.041958	0.903739
68	wk12+24hr	CCL8	CSF1	ALUM	0.365196	0.149976		wk12+24hr	CCL8	CSF1	ALFQA	0.251748	0.430115
69	wk12+24hr	CCL8	CCL4	ALUM	0.492647	0.0465658		wk12+24hr	CCL8	CCL4	ALFQA	0.363636	0.246255
70	wk12+24hr	CCL8	CXCL11	ALUM	0.661765	0.00481375		wk12+24hr	CCL8	CXCL11	ALFQA	0.538462	0.0749023
71	wk12+24hr	CCL8	LTA	ALUM	0.316176	0.215921		wk12+24hr	CCL8	LTA	ALFQA	0.524476	0.0838846
72	wk12+24hr	CCL8	MMP1	ALUM	-0.203431	0.432063		wk12+24hr	CCL8	MMP1	ALFQA	0.048951	0.886335
73	wk13	CCL8	CCL8	ALUM	NA	NA		wk13	CCL8	CCL8	ALFQA	NA	NA
74	wk13	CCL8	IL33	ALUM	-0.286713	0.366408		wk13	CCL8	IL33	ALFQA	-0.167832	0.603728
75	wk13	CCL8	CXCL12	ALUM	0.433566	0.161446		wk13	CCL8	CXCL12	ALFQA	0.601399	0.0428069
76	wk13	CCL8	OLR1	ALUM	-0.027972	0.938663		wk13	CCL8	OLR1	ALFQA	0.706294	0.0132861
77	wk13	CCL8	CXCL9	ALUM	-0.188811	0.557828		wk13	CCL8	CXCL9	ALFQA	0.412587	0.184481
78	wk13	CCL8	TGFA	ALUM	-0.048951	0.886335		wk13	CCL8	TGFA	ALFQA	0.160839	0.619356
79	wk13	CCL8	IL6	ALUM	0.188811	0.557828		wk13	CCL8	IL6	ALFQA	0.405594	0.192612
80	wk13	CCL8	TNFSF12	ALUM	0.153846	0.63514		wk13	CCL8	TNFSF12	ALFQA	0.573427	0.0554813
81	wk13	CCL8	CCL11	ALUM	0.27972	0.378709		wk13	CCL8	CCL11	ALFQA	0.195804	0.542874
82	wk13	CCL8	HGF	ALUM	-0.00699301	0.99123		wk13	CCL8	HGF	ALFQA	0.48951	0.109632
83	wk13	CCL8	FLT3LG	ALUM	-0.13986	0.667151		wk13	CCL8	FLT3LG	ALFQA	0.258741	0.416938
84	wk13	CCL8	IL17F	ALUM	0.573427	0.0554813		wk13	CCL8	IL17F	ALFQA	-0.020979	0.956169
85	wk13	CCL8	IL7	ALUM	0.356643	0.256013		wk13	CCL8	IL7	ALFQA	0.384615	0.218387
86	wk13	CCL8	IL18	ALUM	0.0629371	0.851682		wk13	CCL8	IL18	ALFQA	0.727273	0.0100009
87	wk13	CCL8	CCL13	ALUM	-0.0769231	0.817283		wk13	CCL8	CCL13	ALFQA	0.363636	0.246255
88	wk13	CCL8	TNFSF10	ALUM	0.216783	0.499115		wk13	CCL8	TNFSF10	ALFQA	0.223776	0.484911
89	wk13	CCL8	CXCL10	ALUM	0.034965	0.921184		wk13	CCL8	CXCL10	ALFQA	0.538462	0.0749023
90	wk13	CCL8	CCL19	ALUM	0.167832	0.603728		wk13	CCL8	CCL19	ALFQA	0.188811	0.557828
91	wk13	CCL8	TNF	ALUM	0.0839161	0.800198		wk13	CCL8	TNF	ALFQA	0.482517	0.115374
92	wk13	CCL8	IL15	ALUM	-0.27972	0.378709		wk13	CCL8	IL15	ALFQA	0.461538	0.133836
93	wk13	CCL8	CCL3	ALUM	0.300699	0.342483		wk13	CCL8	CCL3	ALFQA	0.314685	0.319472
94	wk13	CCL8	CXCL8	ALUM	0.258741	0.416938		wk13	CCL8	CXCL8	ALFQA	0.538462	0.0749023
95	wk13	CCL8	MMP12	ALUM	0.552448	0.066629		wk13	CCL8	MMP12	ALFQA	0.272727	0.391233
96	wk13	CCL8	CSF2	ALUM	-0.174825	0.58826		wk13	CCL8	CSF2	ALFQA	0.153846	0.63514
97	wk13	CCL8	CSF3	ALUM	-0.041958	0.903739		wk13	CCL8	CSF3	ALFQA	0.38529	0.216147
98	wk13	CCL8	VEGFA	ALUM	0.0909091	0.783197		wk13	CCL8	VEGFA	ALFQA	0.391608	0.209564
99	wk13	CCL8	IL17C	ALUM	-0.377622	0.227443		wk13	CCL8	IL17C	ALFQA	-0.363636	0.246255
100	wk13	CCL8	EGF	ALUM	0.41958	0.176577		wk13	CCL8	EGF	ALFQA	0.503497	0.0987516
101	wk13	CCL8	CCL2	ALUM	0.160839	0.619356		wk13	CCL8	CCL2	ALFQA	0.370629	0.236732
102	wk13	CCL8	IL17A	ALUM	0.573427	0.0554813		wk13	CCL8	IL17A	ALFQA	-0.356643	0.256013
103	wk13	CCL8	OSM	ALUM	0	1		wk13	CCL8	OSM	ALFQA	0.328671	0.297385
104	wk13	CCL8	CSF1	ALUM	-0.405594	0.192612		wk13	CCL8	CSF1	ALFQA	0.258741	0.416938
105	wk13	CCL8	CCL4	ALUM	0.48951	0.109632		wk13	CCL8	CCL4	ALFQA	0.174825	0.58826
106	wk13	CCL8	CXCL11	ALUM	-0.244755	0.443504		wk13	CCL8	CXCL11	ALFQA	0.587413	0.0488449
107	wk13	CCL8	LTA	ALUM	0.048951	0.886335		wk13	CCL8	LTA	ALFQA	0.132867	0.683366
108	wk13	CCL8	MMP1	ALUM	0.153846	0.63514		wk13	CCL8	MMP1	ALFQA	-0.104895	0.749479
109	Baseline	IL33	CCL8	ALUM	0.00699301	0.99123		Baseline	IL33	CCL8	ALFQA	0.258741	0.416938
110	Baseline	IL33	IL33	ALUM	NA	NA		Baseline	IL33	IL33	ALFQA	NA	NA
111	Baseline	IL33	CXCL12	ALUM	0.258741	0.416938		Baseline	IL33	CXCL12	ALFQA	-0.041958	0.903739
112	Baseline	IL33	OLR1	ALUM	0.363636	0.246255		Baseline	IL33	OLR1	ALFQA	0.160839	0.619356
113	Baseline	IL33	CXCL9	ALUM	-0.51049	0.0936054		Baseline	IL33	CXCL9	ALFQA	0.146853	0.651073
114	Baseline	IL33	TGFA	ALUM	0.237762	0.457102		Baseline	IL33	TGFA	ALFQA	0.832168	0.00144087
115	Baseline	IL33	IL6	ALUM	0.0769231	0.817283		Baseline	IL33	IL6	ALFQA	0.286713	0.366408
116	Baseline	IL33	TNFSF12	ALUM	0.0629371	0.851682		Baseline	IL33	TNFSF12	ALFQA	0.615385	0.0373345
117	Baseline	IL33	CCL11	ALUM	-0.503497	0.0987516		Baseline	IL33	CCL11	ALFQA	0.258741	0.416938
118	Baseline	IL33	HGF	ALUM	0.65035	0.0259115		Baseline	IL33	HGF	ALFQA	0.27972	0.378709
119	Baseline	IL33	FLT3LG	ALUM	-0.0699301	0.834447		Baseline	IL33	FLT3LG	ALFQA	-0.00699301	0.99123
120	Baseline	IL33	IL17F	ALUM	0.041958	0.903739		Baseline	IL33	IL17F	ALFQA	0.230769	0.470906
121	Baseline	IL33	IL7	ALUM	0.160839	0.619356		Baseline	IL33	IL7	ALFQA	0.104895	0.749479
122	Baseline	IL33	IL18	ALUM	-0.13986	0.667151		Baseline	IL33	IL18	ALFQA	0.230769	0.470906
123	Baseline	IL33	CCL13	ALUM	0.13986	0.667151		Baseline	IL33	CCL13	ALFQA	0.286713	0.366408
124	Baseline	IL33	TNFSF10	ALUM	0.160839	0.619356		Baseline	IL33	TNFSF10	ALFQA	0.545455	0.0706789
125	Baseline	IL33	CXCL10	ALUM	-0.202797	0.5281		Baseline	IL33	CXCL10	ALFQA	0.398601	0.200973
126	Baseline	IL33	CCL19	ALUM	-0.734266	0.0090521		Baseline	IL33	CCL19	ALFQA	-0.160839	0.619356
127	Baseline	IL33	TNF	ALUM	-0.174825	0.58826		Baseline	IL33	TNF	ALFQA	0.363636	0.246255
128	Baseline	IL33	IL15	ALUM	0.342657	0.276231		Baseline	IL33	IL15	ALFQA	0.0629371	0.851682
129	Baseline	IL33	CCL3	ALUM	0.314685	0.319472		Baseline	IL33	CCL3	ALFQA	0.685315	0.017305
130	Baseline	IL33	CXCL8	ALUM	0.160839	0.619356		Baseline	IL33	CXCL8	ALFQA	-0.0699301	0.834447
131	Baseline	IL33	MMP12	ALUM	-0.328671	0.297385		Baseline	IL33	MMP12	ALFQA	0.041958	0.903739
132	Baseline	IL33	CSF2	ALUM	-0.146853	0.651073		Baseline	IL33	CSF2	ALFQA	0.104895	0.749479
133	Baseline	IL33	CSF3	ALUM	0.147891	0.646456		Baseline	IL33	CSF3	ALFQA	0.594406	0.0457531
134	Baseline	IL33	VEGFA	ALUM	0.223776	0.484911		Baseline	IL33	VEGFA	ALFQA	0.545455	0.0706789
135	Baseline	IL33	IL17C	ALUM	0.174825	0.58826		Baseline	IL33	IL17C	ALFQA	0	1
136	Baseline	IL33	EGF	ALUM	0.13986	0.667151		Baseline	IL33	EGF	ALFQA	0.146853	0.651073
137	Baseline	IL33	CCL2	ALUM	0.307692	0.330863		Baseline	IL33	CCL2	ALFQA	0.552448	0.066629
138	Baseline	IL33	IL17A	ALUM	0.307692	0.330863		Baseline	IL33	IL17A	ALFQA	0.293706	0.354333
139	Baseline	IL33	OSM	ALUM	0.685315	0.017305		Baseline	IL33	OSM	ALFQA	0.468531	0.127473
140	Baseline	IL33	CSF1	ALUM	0.412587	0.184481		Baseline	IL33	CSF1	ALFQA	0.475524	0.121319
141	Baseline	IL33	CCL4	ALUM	0.265734	0.403977		Baseline	IL33	CCL4	ALFQA	0.643357	0.0279546
142	Baseline	IL33	CXCL11	ALUM	-0.0979021	0.766288		Baseline	IL33	CXCL11	ALFQA	0.0769231	0.817283
143	Baseline	IL33	LTA	ALUM	0.34965	0.266004		Baseline	IL33	LTA	ALFQA	0.265734	0.403977
144	Baseline	IL33	MMP1	ALUM	-0.391608	0.209564		Baseline	IL33	MMP1	ALFQA	0.216783	0.499115
145	wk12+24hr	IL33	CCL8	ALUM	0.00735294	0.981146		wk12+24hr	IL33	CCL8	ALFQA	0.223776	0.484911
146	wk12+24hr	IL33	IL33	ALUM	NA	NA		wk12+24hr	IL33	IL33	ALFQA	NA	NA
147	wk12+24hr	IL33	CXCL12	ALUM	0.198529	0.443473		wk12+24hr	IL33	CXCL12	ALFQA	0.552448	0.066629
148	wk12+24hr	IL33	OLR1	ALUM	-0.323529	0.204973		wk12+24hr	IL33	OLR1	ALFQA	0.685315	0.017305
149	wk12+24hr	IL33	CXCL9	ALUM	0.254902	0.322172		wk12+24hr	IL33	CXCL9	ALFQA	-0.0769231	0.817283
150	wk12+24hr	IL33	TGFA	ALUM	0.0588235	0.824102		wk12+24hr	IL33	TGFA	ALFQA	0.195804	0.542874
151	wk12+24hr	IL33	IL6	ALUM	-0.254902	0.322172		wk12+24hr	IL33	IL6	ALFQA	0.125874	0.699712
152	wk12+24hr	IL33	TNFSF12	ALUM	0.247549	0.336734		wk12+24hr	IL33	TNFSF12	ALFQA	0.0909091	0.783197
153	wk12+24hr	IL33	CCL11	ALUM	0.0416667	0.87602		wk12+24hr	IL33	CCL11	ALFQA	0.13986	0.667151
154	wk12+24hr	IL33	HGF	ALUM	0.105392	0.687298		wk12+24hr	IL33	HGF	ALFQA	0.377622	0.227443
155	wk12+24hr	IL33	FLT3LG	ALUM	0.460784	0.0645388		wk12+24hr	IL33	FLT3LG	ALFQA	0.027972	0.938663
156	wk12+24hr	IL33	IL17F	ALUM	-0.102941	0.694307		wk12+24hr	IL33	IL17F	ALFQA	-0.13986	0.667151
157	wk12+24hr	IL33	IL7	ALUM	-0.110294	0.673357		wk12+24hr	IL33	IL7	ALFQA	0.202797	0.5281
158	wk12+24hr	IL33	IL18	ALUM	0.404412	0.108559		wk12+24hr	IL33	IL18	ALFQA	0.328671	0.297385
159	wk12+24hr	IL33	CCL13	ALUM	0.490196	0.047793		wk12+24hr	IL33	CCL13	ALFQA	-0.188811	0.557828
160	wk12+24hr	IL33	TNFSF10	ALUM	0.289216	0.259349		wk12+24hr	IL33	TNFSF10	ALFQA	-0.0699301	0.834447
161	wk12+24hr	IL33	CXCL10	ALUM	-0.0955882	0.715476		wk12+24hr	IL33	CXCL10	ALFQA	0.0979021	0.766288
162	wk12+24hr	IL33	CCL19	ALUM	0.0343137	0.898436		wk12+24hr	IL33	CCL19	ALFQA	-0.671329	0.0204419
163	wk12+24hr	IL33	TNF	ALUM	0.514706	0.0365822		wk12+24hr	IL33	TNF	ALFQA	0	1
164	wk12+24hr	IL33	IL15	ALUM	0.0882353	0.73685		wk12+24hr	IL33	IL15	ALFQA	0.475524	0.121319
165	wk12+24hr	IL33	CCL3	ALUM	-0.156863	0.546591		wk12+24hr	IL33	CCL3	ALFQA	0.713287	0.0121144
166	wk12+24hr	IL33	CXCL8	ALUM	-0.0661765	0.802056		wk12+24hr	IL33	CXCL8	ALFQA	0.041958	0.903739
167	wk12+24hr	IL33	MMP12	ALUM	0.318627	0.212229		wk12+24hr	IL33	MMP12	ALFQA	-0.643357	0.0279546
168	wk12+24hr	IL33	CSF2	ALUM	-0.0857843	0.744017		wk12+24hr	IL33	CSF2	ALFQA	-0.0909091	0.783197
169	wk12+24hr	IL33	CSF3	ALUM	-0.0882353	0.73685		wk12+24hr	IL33	CSF3	ALFQA	0.0559441	0.86898
170	wk12+24hr	IL33	VEGFA	ALUM	-0.127451	0.6254		wk12+24hr	IL33	VEGFA	ALFQA	0.643357	0.0279546
171	wk12+24hr	IL33	IL17C	ALUM	-0.10049	0.701339		wk12+24hr	IL33	IL17C	ALFQA	-0.384615	0.218387
172	wk12+24hr	IL33	EGF	ALUM	0.115196	0.659518		wk12+24hr	IL33	EGF	ALFQA	0.244755	0.443504
173	wk12+24hr	IL33	CCL2	ALUM	-0.0441176	0.868568		wk12+24hr	IL33	CCL2	ALFQA	0.328671	0.297385
174	wk12+24hr	IL33	IL17A	ALUM	-0.156863	0.546591		wk12+24hr	IL33	IL17A	ALFQA	-0.0839161	0.800198
175	wk12+24hr	IL33	OSM	ALUM	-0.254902	0.322172		wk12+24hr	IL33	OSM	ALFQA	0.356643	0.256013
176	wk12+24hr	IL33	CSF1	ALUM	-0.281863	0.272097		wk12+24hr	IL33	CSF1	ALFQA	0.265734	0.403977
177	wk12+24hr	IL33	CCL4	ALUM	-0.193627	0.45504		wk12+24hr	IL33	CCL4	ALFQA	0.566434	0.0590341
178	wk12+24hr	IL33	CXCL11	ALUM	0.286765	0.263555		wk12+24hr	IL33	CXCL11	ALFQA	0.265734	0.403977
179	wk12+24hr	IL33	LTA	ALUM	0.308824	0.227251		wk12+24hr	IL33	LTA	ALFQA	-0.356643	0.256013
180	wk12+24hr	IL33	MMP1	ALUM	0.294118	0.251066		wk12+24hr	IL33	MMP1	ALFQA	0.153846	0.63514
181	wk13	IL33	CCL8	ALUM	-0.286713	0.366408		wk13	IL33	CCL8	ALFQA	-0.167832	0.603728
182	wk13	IL33	IL33	ALUM	NA	NA		wk13	IL33	IL33	ALFQA	NA	NA
183	wk13	IL33	CXCL12	ALUM	-0.020979	0.956169		wk13	IL33	CXCL12	ALFQA	0.468531	0.127473
184	wk13	IL33	OLR1	ALUM	-0.034965	0.921184		wk13	IL33	OLR1	ALFQA	0.216783	0.499115
185	wk13	IL33	CXCL9	ALUM	0.132867	0.683366		wk13	IL33	CXCL9	ALFQA	-0.111888	0.732775
186	wk13	IL33	TGFA	ALUM	0.482517	0.115374		wk13	IL33	TGFA	ALFQA	0.244755	0.443504
187	wk13	IL33	IL6	ALUM	-0.328671	0.297385		wk13	IL33	IL6	ALFQA	0.363636	0.246255
188	wk13	IL33	TNFSF12	ALUM	0.293706	0.354333		wk13	IL33	TNFSF12	ALFQA	0.0629371	0.851682
189	wk13	IL33	CCL11	ALUM	0.356643	0.256013		wk13	IL33	CCL11	ALFQA	0.265734	0.403977
190	wk13	IL33	HGF	ALUM	0.573427	0.0554813		wk13	IL33	HGF	ALFQA	0.272727	0.391233
191	wk13	IL33	FLT3LG	ALUM	-0.531469	0.0793029		wk13	IL33	FLT3LG	ALFQA	0.13986	0.667151
192	wk13	IL33	IL17F	ALUM	-0.0699301	0.834447		wk13	IL33	IL17F	ALFQA	-0.0979021	0.766288
193	wk13	IL33	IL7	ALUM	0.111888	0.732775		wk13	IL33	IL7	ALFQA	0.188811	0.557828
194	wk13	IL33	IL18	ALUM	0.0699301	0.834447		wk13	IL33	IL18	ALFQA	0.0629371	0.851682
195	wk13	IL33	CCL13	ALUM	0.307692	0.330863		wk13	IL33	CCL13	ALFQA	0.237762	0.457102
196	wk13	IL33	TNFSF10	ALUM	-0.237762	0.457102		wk13	IL33	TNFSF10	ALFQA	0.0769231	0.817283
197	wk13	IL33	CXCL10	ALUM	-0.0909091	0.783197		wk13	IL33	CXCL10	ALFQA	-0.391608	0.209564
198	wk13	IL33	CCL19	ALUM	-0.125874	0.699712		wk13	IL33	CCL19	ALFQA	0.475524	0.121319
199	wk13	IL33	TNF	ALUM	-0.223776	0.484911		wk13	IL33	TNF	ALFQA	0.041958	0.903739
200	wk13	IL33	IL15	ALUM	0.559441	0.0627487		wk13	IL33	IL15	ALFQA	0.160839	0.619356
201	wk13	IL33	CCL3	ALUM	0.0699301	0.834447		wk13	IL33	CCL3	ALFQA	-0.020979	0.956169
202	wk13	IL33	CXCL8	ALUM	0.51049	0.0936054		wk13	IL33	CXCL8	ALFQA	0.0839161	0.800198
203	wk13	IL33	MMP12	ALUM	-0.447552	0.147205		wk13	IL33	MMP12	ALFQA	0.0769231	0.817283
204	wk13	IL33	CSF2	ALUM	-0.48951	0.109632		wk13	IL33	CSF2	ALFQA	-0.0979021	0.766288
205	wk13	IL33	CSF3	ALUM	-0.00699301	0.99123		wk13	IL33	CSF3	ALFQA	0.273205	0.390234
206	wk13	IL33	VEGFA	ALUM	-0.188811	0.557828		wk13	IL33	VEGFA	ALFQA	0.13986	0.667151
207	wk13	IL33	IL17C	ALUM	0.286713	0.366408		wk13	IL33	IL17C	ALFQA	0.181818	0.572958
208	wk13	IL33	EGF	ALUM	0.307692	0.330863		wk13	IL33	EGF	ALFQA	0.13986	0.667151
209	wk13	IL33	CCL2	ALUM	0.468531	0.127473		wk13	IL33	CCL2	ALFQA	0.370629	0.236732
210	wk13	IL33	IL17A	ALUM	0.0769231	0.817283		wk13	IL33	IL17A	ALFQA	0.230769	0.470906
211	wk13	IL33	OSM	ALUM	0.0909091	0.783197		wk13	IL33	OSM	ALFQA	0.300699	0.342483
212	wk13	IL33	CSF1	ALUM	-0.391608	0.209564		wk13	IL33	CSF1	ALFQA	0.167832	0.603728
213	wk13	IL33	CCL4	ALUM	-0.13986	0.667151		wk13	IL33	CCL4	ALFQA	-0.0839161	0.800198
214	wk13	IL33	CXCL11	ALUM	0.041958	0.903739		wk13	IL33	CXCL11	ALFQA	0.027972	0.938663
215	wk13	IL33	LTA	ALUM	-0.041958	0.903739		wk13	IL33	LTA	ALFQA	-0.104895	0.749479
216	wk13	IL33	MMP1	ALUM	-0.265734	0.403977		wk13	IL33	MMP1	ALFQA	0.48951	0.109632
217	Baseline	CXCL12	CCL8	ALUM	0.405594	0.192612		Baseline	CXCL12	CCL8	ALFQA	-0.440559	0.154216
218	Baseline	CXCL12	IL33	ALUM	0.258741	0.416938		Baseline	CXCL12	IL33	ALFQA	-0.041958	0.903739
219	Baseline	CXCL12	CXCL12	ALUM	NA	NA		Baseline	CXCL12	CXCL12	ALFQA	NA	NA
220	Baseline	CXCL12	OLR1	ALUM	0.622378	0.0348001		Baseline	CXCL12	OLR1	ALFQA	0.342657	0.276231
221	Baseline	CXCL12	CXCL9	ALUM	0.0699301	0.834447		Baseline	CXCL12	CXCL9	ALFQA	-0.636364	0.0301143
222	Baseline	CXCL12	TGFA	ALUM	0.307692	0.330863		Baseline	CXCL12	TGFA	ALFQA	0.167832	0.603728
223	Baseline	CXCL12	IL6	ALUM	-0.202797	0.5281		Baseline	CXCL12	IL6	ALFQA	0.251748	0.430115
224	Baseline	CXCL12	TNFSF12	ALUM	0.118881	0.716184		Baseline	CXCL12	TNFSF12	ALFQA	-0.174825	0.58826
225	Baseline	CXCL12	CCL11	ALUM	0.0559441	0.86898		Baseline	CXCL12	CCL11	ALFQA	-0.223776	0.484911
226	Baseline	CXCL12	HGF	ALUM	0.328671	0.297385		Baseline	CXCL12	HGF	ALFQA	-0.153846	0.63514
227	Baseline	CXCL12	FLT3LG	ALUM	-0.377622	0.227443		Baseline	CXCL12	FLT3LG	ALFQA	-0.405594	0.192612
228	Baseline	CXCL12	IL17F	ALUM	0.517483	0.0886509		Baseline	CXCL12	IL17F	ALFQA	-0.0559441	0.86898
229	Baseline	CXCL12	IL7	ALUM	0.251748	0.430115		Baseline	CXCL12	IL7	ALFQA	-0.0839161	0.800198
230	Baseline	CXCL12	IL18	ALUM	0.545455	0.0706789		Baseline	CXCL12	IL18	ALFQA	-0.286713	0.366408
231	Baseline	CXCL12	CCL13	ALUM	0.174825	0.58826		Baseline	CXCL12	CCL13	ALFQA	-0.125874	0.699712
232	Baseline	CXCL12	TNFSF10	ALUM	0.0629371	0.851682		Baseline	CXCL12	TNFSF10	ALFQA	-0.370629	0.236732
233	Baseline	CXCL12	CXCL10	ALUM	0.41958	0.176577		Baseline	CXCL12	CXCL10	ALFQA	-0.328671	0.297385
234	Baseline	CXCL12	CCL19	ALUM	-0.118881	0.716184		Baseline	CXCL12	CCL19	ALFQA	-0.00699301	0.99123
235	Baseline	CXCL12	TNF	ALUM	0.104895	0.749479		Baseline	CXCL12	TNF	ALFQA	-0.27972	0.378709
236	Baseline	CXCL12	IL15	ALUM	0.244755	0.443504		Baseline	CXCL12	IL15	ALFQA	-0.0559441	0.86898
237	Baseline	CXCL12	CCL3	ALUM	0.482517	0.115374		Baseline	CXCL12	CCL3	ALFQA	0.286713	0.366408
238	Baseline	CXCL12	CXCL8	ALUM	0.335664	0.286691		Baseline	CXCL12	CXCL8	ALFQA	0.0769231	0.817283
239	Baseline	CXCL12	MMP12	ALUM	0.202797	0.5281		Baseline	CXCL12	MMP12	ALFQA	-0.328671	0.297385
240	Baseline	CXCL12	CSF2	ALUM	0.125874	0.699712		Baseline	CXCL12	CSF2	ALFQA	-0.0979021	0.766288
241	Baseline	CXCL12	CSF3	ALUM	0.352121	0.261643		Baseline	CXCL12	CSF3	ALFQA	-0.181818	0.572958
242	Baseline	CXCL12	VEGFA	ALUM	0.251748	0.430115		Baseline	CXCL12	VEGFA	ALFQA	0.34965	0.266004
243	Baseline	CXCL12	IL17C	ALUM	0.706294	0.0132861		Baseline	CXCL12	IL17C	ALFQA	-0.048951	0.886335
244	Baseline	CXCL12	EGF	ALUM	0.195804	0.542874		Baseline	CXCL12	EGF	ALFQA	-0.0629371	0.851682
245	Baseline	CXCL12	CCL2	ALUM	0.160839	0.619356		Baseline	CXCL12	CCL2	ALFQA	-0.160839	0.619356
246	Baseline	CXCL12	IL17A	ALUM	-0.230769	0.470906		Baseline	CXCL12	IL17A	ALFQA	0.181818	0.572958
247	Baseline	CXCL12	OSM	ALUM	0.34965	0.266004		Baseline	CXCL12	OSM	ALFQA	0.111888	0.732775
248	Baseline	CXCL12	CSF1	ALUM	0	1		Baseline	CXCL12	CSF1	ALFQA	0.0769231	0.817283
249	Baseline	CXCL12	CCL4	ALUM	0.503497	0.0987516		Baseline	CXCL12	CCL4	ALFQA	0.405594	0.192612
250	Baseline	CXCL12	CXCL11	ALUM	0.328671	0.297385		Baseline	CXCL12	CXCL11	ALFQA	0.0629371	0.851682
251	Baseline	CXCL12	LTA	ALUM	-0.0699301	0.834447		Baseline	CXCL12	LTA	ALFQA	-0.307692	0.330863
252	Baseline	CXCL12	MMP1	ALUM	0.321678	0.308312		Baseline	CXCL12	MMP1	ALFQA	0.195804	0.542874
253	wk12+24hr	CXCL12	CCL8	ALUM	0.0539216	0.838873		wk12+24hr	CXCL12	CCL8	ALFQA	0.636364	0.0301143
254	wk12+24hr	CXCL12	IL33	ALUM	0.198529	0.443473		wk12+24hr	CXCL12	IL33	ALFQA	0.552448	0.066629
255	wk12+24hr	CXCL12	CXCL12	ALUM	NA	NA		wk12+24hr	CXCL12	CXCL12	ALFQA	NA	NA
256	wk12+24hr	CXCL12	OLR1	ALUM	0.00735294	0.981146		wk12+24hr	CXCL12	OLR1	ALFQA	0.678322	0.0188251
257	wk12+24hr	CXCL12	CXCL9	ALUM	0.343137	0.177621		wk12+24hr	CXCL12	CXCL9	ALFQA	0.272727	0.391233
258	wk12+24hr	CXCL12	TGFA	ALUM	0.32598	0.201408		wk12+24hr	CXCL12	TGFA	ALFQA	-0.251748	0.430115
259	wk12+24hr	CXCL12	IL6	ALUM	0.311275	0.223431		wk12+24hr	CXCL12	IL6	ALFQA	0.0559441	0.86898
260	wk12+24hr	CXCL12	TNFSF12	ALUM	0.193627	0.45504		wk12+24hr	CXCL12	TNFSF12	ALFQA	0.223776	0.484911
261	wk12+24hr	CXCL12	CCL11	ALUM	0.296569	0.246989		wk12+24hr	CXCL12	CCL11	ALFQA	0.027972	0.938663
262	wk12+24hr	CXCL12	HGF	ALUM	0.286765	0.263555		wk12+24hr	CXCL12	HGF	ALFQA	0.272727	0.391233
263	wk12+24hr	CXCL12	FLT3LG	ALUM	0.0931373	0.722578		wk12+24hr	CXCL12	FLT3LG	ALFQA	0.153846	0.63514
264	wk12+24hr	CXCL12	IL17F	ALUM	0.151961	0.559403		wk12+24hr	CXCL12	IL17F	ALFQA	0.20979	0.513513
265	wk12+24hr	CXCL12	IL7	ALUM	0.0612745	0.816738		wk12+24hr	CXCL12	IL7	ALFQA	0.230769	0.470906
266	wk12+24hr	CXCL12	IL18	ALUM	0.651961	0.00567361		wk12+24hr	CXCL12	IL18	ALFQA	0.391608	0.209564
267	wk12+24hr	CXCL12	CCL13	ALUM	0.470588	0.0585275		wk12+24hr	CXCL12	CCL13	ALFQA	-0.160839	0.619356
268	wk12+24hr	CXCL12	TNFSF10	ALUM	0.0539216	0.838873		wk12+24hr	CXCL12	TNFSF10	ALFQA	0.188811	0.557828
269	wk12+24hr	CXCL12	CXCL10	ALUM	0.188725	0.466763		wk12+24hr	CXCL12	CXCL10	ALFQA	0.461538	0.133836
270	wk12+24hr	CXCL12	CCL19	ALUM	0.502451	0.0418981		wk12+24hr	CXCL12	CCL19	ALFQA	-0.244755	0.443504
271	wk12+24hr	CXCL12	TNF	ALUM	0.39951	0.11322		wk12+24hr	CXCL12	TNF	ALFQA	-0.251748	0.430115
272	wk12+24hr	CXCL12	IL15	ALUM	-0.210784	0.415247		wk12+24hr	CXCL12	IL15	ALFQA	0.48951	0.109632
273	wk12+24hr	CXCL12	CCL3	ALUM	0.340686	0.180896		wk12+24hr	CXCL12	CCL3	ALFQA	0.741259	0.00817064
274	wk12+24hr	CXCL12	CXCL8	ALUM	-0.0563725	0.83148		wk12+24hr	CXCL12	CXCL8	ALFQA	0.118881	0.716184
275	wk12+24hr	CXCL12	MMP12	ALUM	0.370098	0.144269		wk12+24hr	CXCL12	MMP12	ALFQA	-0.335664	0.286691
276	wk12+24hr	CXCL12	CSF2	ALUM	0.303922	0.235017		wk12+24hr	CXCL12	CSF2	ALFQA	0.174825	0.58826
277	wk12+24hr	CXCL12	CSF3	ALUM	0.223039	0.388034		wk12+24hr	CXCL12	CSF3	ALFQA	0.0979021	0.766288
278	wk12+24hr	CXCL12	VEGFA	ALUM	0.313725	0.219655		wk12+24hr	CXCL12	VEGFA	ALFQA	0.41958	0.176577
279	wk12+24hr	CXCL12	IL17C	ALUM	0.102941	0.694307		wk12+24hr	CXCL12	IL17C	ALFQA	-0.328671	0.297385
280	wk12+24hr	CXCL12	EGF	ALUM	0.269608	0.29421		wk12+24hr	CXCL12	EGF	ALFQA	0.251748	0.430115
281	wk12+24hr	CXCL12	CCL2	ALUM	0.227941	0.377438		wk12+24hr	CXCL12	CCL2	ALFQA	0.412587	0.184481
282	wk12+24hr	CXCL12	IL17A	ALUM	-0.151961	0.559403		wk12+24hr	CXCL12	IL17A	ALFQA	-0.363636	0.246255
283	wk12+24hr	CXCL12	OSM	ALUM	0.117647	0.652639		wk12+24hr	CXCL12	OSM	ALFQA	0.34965	0.266004
284	wk12+24hr	CXCL12	CSF1	ALUM	-0.223039	0.388034		wk12+24hr	CXCL12	CSF1	ALFQA	0.440559	0.154216
285	wk12+24hr	CXCL12	CCL4	ALUM	0.387255	0.125504		wk12+24hr	CXCL12	CCL4	ALFQA	0.671329	0.0204419
286	wk12+24hr	CXCL12	CXCL11	ALUM	0.164216	0.52763		wk12+24hr	CXCL12	CXCL11	ALFQA	0.461538	0.133836
287	wk12+24hr	CXCL12	LTA	ALUM	0.147059	0.572349		wk12+24hr	CXCL12	LTA	ALFQA	0.013986	0.973694
288	wk12+24hr	CXCL12	MMP1	ALUM	0.465686	0.0614774		wk12+24hr	CXCL12	MMP1	ALFQA	-0.0979021	0.766288
289	wk13	CXCL12	CCL8	ALUM	0.433566	0.161446		wk13	CXCL12	CCL8	ALFQA	0.601399	0.0428069
290	wk13	CXCL12	IL33	ALUM	-0.020979	0.956169		wk13	CXCL12	IL33	ALFQA	0.468531	0.127473
291	wk13	CXCL12	CXCL12	ALUM	NA	NA		wk13	CXCL12	CXCL12	ALFQA	NA	NA
292	wk13	CXCL12	OLR1	ALUM	0.160839	0.619356		wk13	CXCL12	OLR1	ALFQA	0.818182	0.0020272
293	wk13	CXCL12	CXCL9	ALUM	-0.545455	0.0706789		wk13	CXCL12	CXCL9	ALFQA	0.307692	0.330863
294	wk13	CXCL12	TGFA	ALUM	-0.027972	0.938663		wk13	CXCL12	TGFA	ALFQA	0.405594	0.192612
295	wk13	CXCL12	IL6	ALUM	0.13986	0.667151		wk13	CXCL12	IL6	ALFQA	0.433566	0.161446
296	wk13	CXCL12	TNFSF12	ALUM	0.538462	0.0749023		wk13	CXCL12	TNFSF12	ALFQA	0.398601	0.200973
297	wk13	CXCL12	CCL11	ALUM	0.601399	0.0428069		wk13	CXCL12	CCL11	ALFQA	0.461538	0.133836
298	wk13	CXCL12	HGF	ALUM	0.433566	0.161446		wk13	CXCL12	HGF	ALFQA	0.734266	0.0090521
299	wk13	CXCL12	FLT3LG	ALUM	-0.202797	0.5281		wk13	CXCL12	FLT3LG	ALFQA	0.174825	0.58826
300	wk13	CXCL12	IL17F	ALUM	0.216783	0.499115		wk13	CXCL12	IL17F	ALFQA	0.132867	0.683366
301	wk13	CXCL12	IL7	ALUM	0.776224	0.00465988		wk13	CXCL12	IL7	ALFQA	0.706294	0.0132861
302	wk13	CXCL12	IL18	ALUM	0.573427	0.0554813		wk13	CXCL12	IL18	ALFQA	0.664336	0.0221592
303	wk13	CXCL12	CCL13	ALUM	0.00699301	0.99123		wk13	CXCL12	CCL13	ALFQA	0.517483	0.0886509
304	wk13	CXCL12	TNFSF10	ALUM	-0.608392	0.040002		wk13	CXCL12	TNFSF10	ALFQA	0.251748	0.430115
305	wk13	CXCL12	CXCL10	ALUM	-0.0979021	0.766288		wk13	CXCL12	CXCL10	ALFQA	0.405594	0.192612
306	wk13	CXCL12	CCL19	ALUM	0.034965	0.921184		wk13	CXCL12	CCL19	ALFQA	0.531469	0.0793029
307	wk13	CXCL12	TNF	ALUM	0.146853	0.651073		wk13	CXCL12	TNF	ALFQA	0.272727	0.391233
308	wk13	CXCL12	IL15	ALUM	0.356643	0.256013		wk13	CXCL12	IL15	ALFQA	0.608392	0.040002
309	wk13	CXCL12	CCL3	ALUM	0.657343	0.0239811		wk13	CXCL12	CCL3	ALFQA	0.482517	0.115374
310	wk13	CXCL12	CXCL8	ALUM	0.531469	0.0793029		wk13	CXCL12	CXCL8	ALFQA	0.748252	0.00735321
311	wk13	CXCL12	MMP12	ALUM	-0.13986	0.667151		wk13	CXCL12	MMP12	ALFQA	0.286713	0.366408
312	wk13	CXCL12	CSF2	ALUM	-0.034965	0.921184		wk13	CXCL12	CSF2	ALFQA	0.188811	0.557828
313	wk13	CXCL12	CSF3	ALUM	-0.335664	0.286691		wk13	CXCL12	CSF3	ALFQA	0.290718	0.359293
314	wk13	CXCL12	VEGFA	ALUM	-0.146853	0.651073		wk13	CXCL12	VEGFA	ALFQA	0.713287	0.0121144
315	wk13	CXCL12	IL17C	ALUM	-0.104895	0.749479		wk13	CXCL12	IL17C	ALFQA	-0.048951	0.886335
316	wk13	CXCL12	EGF	ALUM	0.496503	0.104093		wk13	CXCL12	EGF	ALFQA	0.643357	0.0279546
317	wk13	CXCL12	CCL2	ALUM	0.405594	0.192612		wk13	CXCL12	CCL2	ALFQA	0.727273	0.0100009
318	wk13	CXCL12	IL17A	ALUM	0.321678	0.308312		wk13	CXCL12	IL17A	ALFQA	-0.0909091	0.783197
319	wk13	CXCL12	OSM	ALUM	0.034965	0.921184		wk13	CXCL12	OSM	ALFQA	0.643357	0.0279546
320	wk13	CXCL12	CSF1	ALUM	-0.244755	0.443504		wk13	CXCL12	CSF1	ALFQA	0.587413	0.0488449
321	wk13	CXCL12	CCL4	ALUM	0.839161	0.00119187		wk13	CXCL12	CCL4	ALFQA	0.482517	0.115374
322	wk13	CXCL12	CXCL11	ALUM	0.300699	0.342483		wk13	CXCL12	CXCL11	ALFQA	0.685315	0.017305
323	wk13	CXCL12	LTA	ALUM	-0.132867	0.683366		wk13	CXCL12	LTA	ALFQA	-0.153846	0.63514
324	wk13	CXCL12	MMP1	ALUM	-0.146853	0.651073		wk13	CXCL12	MMP1	ALFQA	0.104895	0.749479
325	Baseline	OLR1	CCL8	ALUM	0.629371	0.0323947		Baseline	OLR1	CCL8	ALFQA	0.216783	0.499115
326	Baseline	OLR1	IL33	ALUM	0.363636	0.246255		Baseline	OLR1	IL33	ALFQA	0.160839	0.619356
327	Baseline	OLR1	CXCL12	ALUM	0.622378	0.0348001		Baseline	OLR1	CXCL12	ALFQA	0.342657	0.276231
328	Baseline	OLR1	OLR1	ALUM	NA	NA		Baseline	OLR1	OLR1	ALFQA	NA	NA
329	Baseline	OLR1	CXCL9	ALUM	-0.202797	0.5281		Baseline	OLR1	CXCL9	ALFQA	0.167832	0.603728
330	Baseline	OLR1	TGFA	ALUM	0.482517	0.115374		Baseline	OLR1	TGFA	ALFQA	0.188811	0.557828
331	Baseline	OLR1	IL6	ALUM	0.146853	0.651073		Baseline	OLR1	IL6	ALFQA	-0.0629371	0.851682
332	Baseline	OLR1	TNFSF12	ALUM	0.384615	0.218387		Baseline	OLR1	TNFSF12	ALFQA	0.258741	0.416938
333	Baseline	OLR1	CCL11	ALUM	0.048951	0.886335		Baseline	OLR1	CCL11	ALFQA	0.272727	0.391233
334	Baseline	OLR1	HGF	ALUM	0.27972	0.378709		Baseline	OLR1	HGF	ALFQA	0.587413	0.0488449
335	Baseline	OLR1	FLT3LG	ALUM	-0.384615	0.218387		Baseline	OLR1	FLT3LG	ALFQA	-0.615385	0.0373345
336	Baseline	OLR1	IL17F	ALUM	0.678322	0.0188251		Baseline	OLR1	IL17F	ALFQA	0.0629371	0.851682
337	Baseline	OLR1	IL7	ALUM	0.160839	0.619356		Baseline	OLR1	IL7	ALFQA	0.825175	0.0017186
338	Baseline	OLR1	IL18	ALUM	0.342657	0.276231		Baseline	OLR1	IL18	ALFQA	-0.0839161	0.800198
339	Baseline	OLR1	CCL13	ALUM	0.160839	0.619356		Baseline	OLR1	CCL13	ALFQA	0.51049	0.0936054
340	Baseline	OLR1	TNFSF10	ALUM	0.216783	0.499115		Baseline	OLR1	TNFSF10	ALFQA	0.111888	0.732775
341	Baseline	OLR1	CXCL10	ALUM	0.34965	0.266004		Baseline	OLR1	CXCL10	ALFQA	0.160839	0.619356
342	Baseline	OLR1	CCL19	ALUM	-0.027972	0.938663		Baseline	OLR1	CCL19	ALFQA	0.342657	0.276231
343	Baseline	OLR1	TNF	ALUM	0.0979021	0.766288		Baseline	OLR1	TNF	ALFQA	-0.573427	0.0554813
344	Baseline	OLR1	IL15	ALUM	0.118881	0.716184		Baseline	OLR1	IL15	ALFQA	0.503497	0.0987516
345	Baseline	OLR1	CCL3	ALUM	0.72028	0.0110205		Baseline	OLR1	CCL3	ALFQA	0.153846	0.63514
346	Baseline	OLR1	CXCL8	ALUM	0.00699301	0.99123		Baseline	OLR1	CXCL8	ALFQA	0.797203	0.00316125
347	Baseline	OLR1	MMP12	ALUM	0	1		Baseline	OLR1	MMP12	ALFQA	-0.461538	0.133836
348	Baseline	OLR1	CSF2	ALUM	-0.244755	0.443504		Baseline	OLR1	CSF2	ALFQA	0.0839161	0.800198
349	Baseline	OLR1	CSF3	ALUM	0.302824	0.33869		Baseline	OLR1	CSF3	ALFQA	-0.174825	0.58826
350	Baseline	OLR1	VEGFA	ALUM	0.265734	0.403977		Baseline	OLR1	VEGFA	ALFQA	0.020979	0.956169
351	Baseline	OLR1	IL17C	ALUM	0.58042	0.0520862		Baseline	OLR1	IL17C	ALFQA	0.125874	0.699712
352	Baseline	OLR1	EGF	ALUM	0.020979	0.956169		Baseline	OLR1	EGF	ALFQA	0.818182	0.0020272
353	Baseline	OLR1	CCL2	ALUM	0.202797	0.5281		Baseline	OLR1	CCL2	ALFQA	0.384615	0.218387
354	Baseline	OLR1	IL17A	ALUM	0.342657	0.276231		Baseline	OLR1	IL17A	ALFQA	-0.118881	0.716184
355	Baseline	OLR1	OSM	ALUM	0.664336	0.0221592		Baseline	OLR1	OSM	ALFQA	0.825175	0.0017186
356	Baseline	OLR1	CSF1	ALUM	-0.300699	0.342483		Baseline	OLR1	CSF1	ALFQA	0.398601	0.200973
357	Baseline	OLR1	CCL4	ALUM	0.713287	0.0121144		Baseline	OLR1	CCL4	ALFQA	0.321678	0.308312
358	Baseline	OLR1	CXCL11	ALUM	0.307692	0.330863		Baseline	OLR1	CXCL11	ALFQA	0.706294	0.0132861
359	Baseline	OLR1	LTA	ALUM	-0.104895	0.749479		Baseline	OLR1	LTA	ALFQA	-0.230769	0.470906
360	Baseline	OLR1	MMP1	ALUM	0.321678	0.308312		Baseline	OLR1	MMP1	ALFQA	-0.300699	0.342483
361	wk12+24hr	OLR1	CCL8	ALUM	-0.0147059	0.958535		wk12+24hr	OLR1	CCL8	ALFQA	0.482517	0.115374
362	wk12+24hr	OLR1	IL33	ALUM	-0.323529	0.204973		wk12+24hr	OLR1	IL33	ALFQA	0.685315	0.017305
363	wk12+24hr	OLR1	CXCL12	ALUM	0.00735294	0.981146		wk12+24hr	OLR1	CXCL12	ALFQA	0.678322	0.0188251
364	wk12+24hr	OLR1	OLR1	ALUM	NA	NA		wk12+24hr	OLR1	OLR1	ALFQA	NA	NA
365	wk12+24hr	OLR1	CXCL9	ALUM	-0.0294118	0.913423		wk12+24hr	OLR1	CXCL9	ALFQA	0.034965	0.921184
366	wk12+24hr	OLR1	TGFA	ALUM	0.372549	0.141473		wk12+24hr	OLR1	TGFA	ALFQA	0.405594	0.192612
367	wk12+24hr	OLR1	IL6	ALUM	0.0735294	0.780155		wk12+24hr	OLR1	IL6	ALFQA	0.300699	0.342483
368	wk12+24hr	OLR1	TNFSF12	ALUM	0.240196	0.35168		wk12+24hr	OLR1	TNFSF12	ALFQA	0.125874	0.699712
369	wk12+24hr	OLR1	CCL11	ALUM	-0.105392	0.687298		wk12+24hr	OLR1	CCL11	ALFQA	0.181818	0.572958
370	wk12+24hr	OLR1	HGF	ALUM	0.414216	0.0996585		wk12+24hr	OLR1	HGF	ALFQA	0.636364	0.0301143
371	wk12+24hr	OLR1	FLT3LG	ALUM	-0.144608	0.578871		wk12+24hr	OLR1	FLT3LG	ALFQA	0.0979021	0.766288
372	wk12+24hr	OLR1	IL17F	ALUM	-0.316176	0.215921		wk12+24hr	OLR1	IL17F	ALFQA	0.111888	0.732775
373	wk12+24hr	OLR1	IL7	ALUM	0.0710784	0.787438		wk12+24hr	OLR1	IL7	ALFQA	0.440559	0.154216
374	wk12+24hr	OLR1	IL18	ALUM	-0.0955882	0.715476		wk12+24hr	OLR1	IL18	ALFQA	0.293706	0.354333
375	wk12+24hr	OLR1	CCL13	ALUM	-0.17402	0.502842		wk12+24hr	OLR1	CCL13	ALFQA	0.0769231	0.817283
376	wk12+24hr	OLR1	TNFSF10	ALUM	-0.379902	0.133318		wk12+24hr	OLR1	TNFSF10	ALFQA	-0.244755	0.443504
377	wk12+24hr	OLR1	CXCL10	ALUM	-0.0245098	0.928438		wk12+24hr	OLR1	CXCL10	ALFQA	0.027972	0.938663
378	wk12+24hr	OLR1	CCL19	ALUM	0.0294118	0.913423		wk12+24hr	OLR1	CCL19	ALFQA	-0.314685	0.319472
379	wk12+24hr	OLR1	TNF	ALUM	-0.448529	0.0726969		wk12+24hr	OLR1	TNF	ALFQA	-0.342657	0.276231
380	wk12+24hr	OLR1	IL15	ALUM	0.0220588	0.935955		wk12+24hr	OLR1	IL15	ALFQA	0.258741	0.416938
381	wk12+24hr	OLR1	CCL3	ALUM	0.151961	0.559403		wk12+24hr	OLR1	CCL3	ALFQA	0.517483	0.0886509
382	wk12+24hr	OLR1	CXCL8	ALUM	0.29902	0.242955		wk12+24hr	OLR1	CXCL8	ALFQA	0.293706	0.354333
383	wk12+24hr	OLR1	MMP12	ALUM	-0.196078	0.449237		wk12+24hr	OLR1	MMP12	ALFQA	-0.671329	0.0204419
384	wk12+24hr	OLR1	CSF2	ALUM	-0.0196078	0.943477		wk12+24hr	OLR1	CSF2	ALFQA	0.0699301	0.834447
385	wk12+24hr	OLR1	CSF3	ALUM	-0.0931373	0.722578		wk12+24hr	OLR1	CSF3	ALFQA	0.034965	0.921184
386	wk12+24hr	OLR1	VEGFA	ALUM	-0.181373	0.484634		wk12+24hr	OLR1	VEGFA	ALFQA	0.461538	0.133836
387	wk12+24hr	OLR1	IL17C	ALUM	0.196078	0.449237		wk12+24hr	OLR1	IL17C	ALFQA	-0.314685	0.319472
388	wk12+24hr	OLR1	EGF	ALUM	0.289216	0.259349		wk12+24hr	OLR1	EGF	ALFQA	0.433566	0.161446
389	wk12+24hr	OLR1	CCL2	ALUM	0.166667	0.521379		wk12+24hr	OLR1	CCL2	ALFQA	0.615385	0.0373345
390	wk12+24hr	OLR1	IL17A	ALUM	0.181373	0.484634		wk12+24hr	OLR1	IL17A	ALFQA	-0.286713	0.366408
391	wk12+24hr	OLR1	OSM	ALUM	0.656863	0.00522956		wk12+24hr	OLR1	OSM	ALFQA	0.622378	0.0348001
392	wk12+24hr	OLR1	CSF1	ALUM	-0.0318627	0.905925		wk12+24hr	OLR1	CSF1	ALFQA	0.34965	0.266004
393	wk12+24hr	OLR1	CCL4	ALUM	0.137255	0.598627		wk12+24hr	OLR1	CCL4	ALFQA	0.447552	0.147205
394	wk12+24hr	OLR1	CXCL11	ALUM	-0.0906863	0.729703		wk12+24hr	OLR1	CXCL11	ALFQA	0.216783	0.499115
395	wk12+24hr	OLR1	LTA	ALUM	-0.0955882	0.715476		wk12+24hr	OLR1	LTA	ALFQA	-0.370629	0.236732
396	wk12+24hr	OLR1	MMP1	ALUM	-0.389706	0.122974		wk12+24hr	OLR1	MMP1	ALFQA	0.405594	0.192612
397	wk13	OLR1	CCL8	ALUM	-0.027972	0.938663		wk13	OLR1	CCL8	ALFQA	0.706294	0.0132861
398	wk13	OLR1	IL33	ALUM	-0.034965	0.921184		wk13	OLR1	IL33	ALFQA	0.216783	0.499115
399	wk13	OLR1	CXCL12	ALUM	0.160839	0.619356		wk13	OLR1	CXCL12	ALFQA	0.818182	0.0020272
400	wk13	OLR1	OLR1	ALUM	NA	NA		wk13	OLR1	OLR1	ALFQA	NA	NA
401	wk13	OLR1	CXCL9	ALUM	-0.664336	0.0221592		wk13	OLR1	CXCL9	ALFQA	0.244755	0.443504
402	wk13	OLR1	TGFA	ALUM	0.132867	0.683366		wk13	OLR1	TGFA	ALFQA	0.552448	0.066629
403	wk13	OLR1	IL6	ALUM	0.79021	0.00361681		wk13	OLR1	IL6	ALFQA	0.412587	0.184481
404	wk13	OLR1	TNFSF12	ALUM	0.00699301	0.99123		wk13	OLR1	TNFSF12	ALFQA	0.524476	0.0838846
405	wk13	OLR1	CCL11	ALUM	-0.167832	0.603728		wk13	OLR1	CCL11	ALFQA	0.181818	0.572958
406	wk13	OLR1	HGF	ALUM	0.244755	0.443504		wk13	OLR1	HGF	ALFQA	0.804196	0.00274614
407	wk13	OLR1	FLT3LG	ALUM	-0.370629	0.236732		wk13	OLR1	FLT3LG	ALFQA	0.405594	0.192612
408	wk13	OLR1	IL17F	ALUM	0.174825	0.58826		wk13	OLR1	IL17F	ALFQA	0.020979	0.956169
409	wk13	OLR1	IL7	ALUM	-0.160839	0.619356		wk13	OLR1	IL7	ALFQA	0.755245	0.00659654
410	wk13	OLR1	IL18	ALUM	0.167832	0.603728		wk13	OLR1	IL18	ALFQA	0.643357	0.0279546
411	wk13	OLR1	CCL13	ALUM	0.412587	0.184481		wk13	OLR1	CCL13	ALFQA	0.405594	0.192612
412	wk13	OLR1	TNFSF10	ALUM	-0.412587	0.184481		wk13	OLR1	TNFSF10	ALFQA	0.48951	0.109632
413	wk13	OLR1	CXCL10	ALUM	-0.13986	0.667151		wk13	OLR1	CXCL10	ALFQA	0.328671	0.297385
414	wk13	OLR1	CCL19	ALUM	0.167832	0.603728		wk13	OLR1	CCL19	ALFQA	0.363636	0.246255
415	wk13	OLR1	TNF	ALUM	-0.468531	0.127473		wk13	OLR1	TNF	ALFQA	0.496503	0.104093
416	wk13	OLR1	IL15	ALUM	-0.146853	0.651073		wk13	OLR1	IL15	ALFQA	0.713287	0.0121144
417	wk13	OLR1	CCL3	ALUM	0.356643	0.256013		wk13	OLR1	CCL3	ALFQA	0.608392	0.040002
418	wk13	OLR1	CXCL8	ALUM	-0.0629371	0.851682		wk13	OLR1	CXCL8	ALFQA	0.839161	0.00119187
419	wk13	OLR1	MMP12	ALUM	-0.195804	0.542874		wk13	OLR1	MMP12	ALFQA	0.293706	0.354333
420	wk13	OLR1	CSF2	ALUM	0.293706	0.354333		wk13	OLR1	CSF2	ALFQA	0.202797	0.5281
421	wk13	OLR1	CSF3	ALUM	0.132867	0.683366		wk13	OLR1	CSF3	ALFQA	0.546411	0.0660406
422	wk13	OLR1	VEGFA	ALUM	-0.293706	0.354333		wk13	OLR1	VEGFA	ALFQA	0.734266	0.0090521
423	wk13	OLR1	IL17C	ALUM	0.174825	0.58826		wk13	OLR1	IL17C	ALFQA	-0.041958	0.903739
424	wk13	OLR1	EGF	ALUM	0.0979021	0.766288		wk13	OLR1	EGF	ALFQA	0.699301	0.0145393
425	wk13	OLR1	CCL2	ALUM	0.286713	0.366408		wk13	OLR1	CCL2	ALFQA	0.587413	0.0488449
426	wk13	OLR1	IL17A	ALUM	0.293706	0.354333		wk13	OLR1	IL17A	ALFQA	-0.034965	0.921184
427	wk13	OLR1	OSM	ALUM	0.482517	0.115374		wk13	OLR1	OSM	ALFQA	0.72028	0.0110205
428	wk13	OLR1	CSF1	ALUM	-0.237762	0.457102		wk13	OLR1	CSF1	ALFQA	0.545455	0.0706789
429	wk13	OLR1	CCL4	ALUM	0.286713	0.366408		wk13	OLR1	CCL4	ALFQA	0.440559	0.154216
430	wk13	OLR1	CXCL11	ALUM	0.202797	0.5281		wk13	OLR1	CXCL11	ALFQA	0.524476	0.0838846
431	wk13	OLR1	LTA	ALUM	-0.13986	0.667151		wk13	OLR1	LTA	ALFQA	-0.202797	0.5281
432	wk13	OLR1	MMP1	ALUM	-0.475524	0.121319		wk13	OLR1	MMP1	ALFQA	0.0769231	0.817283
433	Baseline	CXCL9	CCL8	ALUM	0.461538	0.133836		Baseline	CXCL9	CCL8	ALFQA	0.34965	0.266004
434	Baseline	CXCL9	IL33	ALUM	-0.51049	0.0936054		Baseline	CXCL9	IL33	ALFQA	0.146853	0.651073
435	Baseline	CXCL9	CXCL12	ALUM	0.0699301	0.834447		Baseline	CXCL9	CXCL12	ALFQA	-0.636364	0.0301143
436	Baseline	CXCL9	OLR1	ALUM	-0.202797	0.5281		Baseline	CXCL9	OLR1	ALFQA	0.167832	0.603728
437	Baseline	CXCL9	CXCL9	ALUM	NA	NA		Baseline	CXCL9	CXCL9	ALFQA	NA	NA
438	Baseline	CXCL9	TGFA	ALUM	-0.559441	0.0627487		Baseline	CXCL9	TGFA	ALFQA	-0.013986	0.973694
439	Baseline	CXCL9	IL6	ALUM	-0.125874	0.699712		Baseline	CXCL9	IL6	ALFQA	-0.195804	0.542874
440	Baseline	CXCL9	TNFSF12	ALUM	-0.412587	0.184481		Baseline	CXCL9	TNFSF12	ALFQA	0.321678	0.308312
441	Baseline	CXCL9	CCL11	ALUM	0.265734	0.403977		Baseline	CXCL9	CCL11	ALFQA	-0.104895	0.749479
442	Baseline	CXCL9	HGF	ALUM	-0.34965	0.266004		Baseline	CXCL9	HGF	ALFQA	0.475524	0.121319
443	Baseline	CXCL9	FLT3LG	ALUM	0.244755	0.443504		Baseline	CXCL9	FLT3LG	ALFQA	0.027972	0.938663
444	Baseline	CXCL9	IL17F	ALUM	-0.013986	0.973694		Baseline	CXCL9	IL17F	ALFQA	0.517483	0.0886509
445	Baseline	CXCL9	IL7	ALUM	0.314685	0.319472		Baseline	CXCL9	IL7	ALFQA	0.328671	0.297385
446	Baseline	CXCL9	IL18	ALUM	0.468531	0.127473		Baseline	CXCL9	IL18	ALFQA	0.475524	0.121319
447	Baseline	CXCL9	CCL13	ALUM	-0.0559441	0.86898		Baseline	CXCL9	CCL13	ALFQA	0.195804	0.542874
448	Baseline	CXCL9	TNFSF10	ALUM	0.391608	0.209564		Baseline	CXCL9	TNFSF10	ALFQA	0.482517	0.115374
449	Baseline	CXCL9	CXCL10	ALUM	0.587413	0.0488449		Baseline	CXCL9	CXCL10	ALFQA	0.608392	0.040002
450	Baseline	CXCL9	CCL19	ALUM	0.755245	0.00659654		Baseline	CXCL9	CCL19	ALFQA	0.0839161	0.800198
451	Baseline	CXCL9	TNF	ALUM	0.384615	0.218387		Baseline	CXCL9	TNF	ALFQA	-0.027972	0.938663
452	Baseline	CXCL9	IL15	ALUM	-0.174825	0.58826		Baseline	CXCL9	IL15	ALFQA	0.27972	0.378709
453	Baseline	CXCL9	CCL3	ALUM	0.202797	0.5281		Baseline	CXCL9	CCL3	ALFQA	0.0909091	0.783197
454	Baseline	CXCL9	CXCL8	ALUM	0.223776	0.484911		Baseline	CXCL9	CXCL8	ALFQA	0.146853	0.651073
455	Baseline	CXCL9	MMP12	ALUM	0.482517	0.115374		Baseline	CXCL9	MMP12	ALFQA	-0.167832	0.603728
456	Baseline	CXCL9	CSF2	ALUM	0.587413	0.0488449		Baseline	CXCL9	CSF2	ALFQA	0.531469	0.0793029
457	Baseline	CXCL9	CSF3	ALUM	0.239443	0.45353		Baseline	CXCL9	CSF3	ALFQA	-0.20979	0.513513
458	Baseline	CXCL9	VEGFA	ALUM	0.258741	0.416938		Baseline	CXCL9	VEGFA	ALFQA	-0.0699301	0.834447
459	Baseline	CXCL9	IL17C	ALUM	0.0839161	0.800198		Baseline	CXCL9	IL17C	ALFQA	0.202797	0.5281
460	Baseline	CXCL9	EGF	ALUM	0.132867	0.683366		Baseline	CXCL9	EGF	ALFQA	0.321678	0.308312
461	Baseline	CXCL9	CCL2	ALUM	0.251748	0.430115		Baseline	CXCL9	CCL2	ALFQA	0.447552	0.147205
462	Baseline	CXCL9	IL17A	ALUM	0.0699301	0.834447		Baseline	CXCL9	IL17A	ALFQA	0	1
463	Baseline	CXCL9	OSM	ALUM	-0.545455	0.0706789		Baseline	CXCL9	OSM	ALFQA	0.370629	0.236732
464	Baseline	CXCL9	CSF1	ALUM	0.048951	0.886335		Baseline	CXCL9	CSF1	ALFQA	0.342657	0.276231
465	Baseline	CXCL9	CCL4	ALUM	0.216783	0.499115		Baseline	CXCL9	CCL4	ALFQA	0.0629371	0.851682
466	Baseline	CXCL9	CXCL11	ALUM	0.496503	0.104093		Baseline	CXCL9	CXCL11	ALFQA	0.370629	0.236732
467	Baseline	CXCL9	LTA	ALUM	0.132867	0.683366		Baseline	CXCL9	LTA	ALFQA	0.244755	0.443504
468	Baseline	CXCL9	MMP1	ALUM	0.65035	0.0259115		Baseline	CXCL9	MMP1	ALFQA	-0.601399	0.0428069
469	wk12+24hr	CXCL9	CCL8	ALUM	0.578431	0.0168034		wk12+24hr	CXCL9	CCL8	ALFQA	0.608392	0.040002
470	wk12+24hr	CXCL9	IL33	ALUM	0.254902	0.322172		wk12+24hr	CXCL9	IL33	ALFQA	-0.0769231	0.817283
471	wk12+24hr	CXCL9	CXCL12	ALUM	0.343137	0.177621		wk12+24hr	CXCL9	CXCL12	ALFQA	0.272727	0.391233
472	wk12+24hr	CXCL9	OLR1	ALUM	-0.0294118	0.913423		wk12+24hr	CXCL9	OLR1	ALFQA	0.034965	0.921184
473	wk12+24hr	CXCL9	CXCL9	ALUM	NA	NA		wk12+24hr	CXCL9	CXCL9	ALFQA	NA	NA
474	wk12+24hr	CXCL9	TGFA	ALUM	-0.240196	0.35168		wk12+24hr	CXCL9	TGFA	ALFQA	-0.475524	0.121319
475	wk12+24hr	CXCL9	IL6	ALUM	-0.230392	0.372202		wk12+24hr	CXCL9	IL6	ALFQA	0.0559441	0.86898
476	wk12+24hr	CXCL9	TNFSF12	ALUM	0.0171569	0.951004		wk12+24hr	CXCL9	TNFSF12	ALFQA	0.00699301	0.99123
477	wk12+24hr	CXCL9	CCL11	ALUM	0.289216	0.259349		wk12+24hr	CXCL9	CCL11	ALFQA	0.79021	0.00361681
478	wk12+24hr	CXCL9	HGF	ALUM	-0.0563725	0.83148		wk12+24hr	CXCL9	HGF	ALFQA	-0.384615	0.218387
479	wk12+24hr	CXCL9	FLT3LG	ALUM	0.409314	0.104039		wk12+24hr	CXCL9	FLT3LG	ALFQA	0.874126	0.000308861
480	wk12+24hr	CXCL9	IL17F	ALUM	-0.117647	0.652639		wk12+24hr	CXCL9	IL17F	ALFQA	-0.286713	0.366408
481	wk12+24hr	CXCL9	IL7	ALUM	-0.20098	0.437748		wk12+24hr	CXCL9	IL7	ALFQA	-0.146853	0.651073
482	wk12+24hr	CXCL9	IL18	ALUM	0.215686	0.404239		wk12+24hr	CXCL9	IL18	ALFQA	0.111888	0.732775
483	wk12+24hr	CXCL9	CCL13	ALUM	0.5	0.0430295		wk12+24hr	CXCL9	CCL13	ALFQA	-0.167832	0.603728
484	wk12+24hr	CXCL9	TNFSF10	ALUM	0.296569	0.246989		wk12+24hr	CXCL9	TNFSF10	ALFQA	0.601399	0.0428069
485	wk12+24hr	CXCL9	CXCL10	ALUM	0.742647	0.000948785		wk12+24hr	CXCL9	CXCL10	ALFQA	0.762238	0.00589748
486	wk12+24hr	CXCL9	CCL19	ALUM	0.740196	0.00100617		wk12+24hr	CXCL9	CCL19	ALFQA	0.699301	0.0145393
487	wk12+24hr	CXCL9	TNF	ALUM	0.176471	0.496736		wk12+24hr	CXCL9	TNF	ALFQA	-0.041958	0.903739
488	wk12+24hr	CXCL9	IL15	ALUM	0.164216	0.52763		wk12+24hr	CXCL9	IL15	ALFQA	0.356643	0.256013
489	wk12+24hr	CXCL9	CCL3	ALUM	0.441176	0.07795		wk12+24hr	CXCL9	CCL3	ALFQA	0.0839161	0.800198
490	wk12+24hr	CXCL9	CXCL8	ALUM	-0.227941	0.377438		wk12+24hr	CXCL9	CXCL8	ALFQA	-0.342657	0.276231
491	wk12+24hr	CXCL9	MMP12	ALUM	0.154412	0.55298		wk12+24hr	CXCL9	MMP12	ALFQA	0.153846	0.63514
492	wk12+24hr	CXCL9	CSF2	ALUM	0.181373	0.484634		wk12+24hr	CXCL9	CSF2	ALFQA	0.678322	0.0188251
493	wk12+24hr	CXCL9	CSF3	ALUM	0.0171569	0.951004		wk12+24hr	CXCL9	CSF3	ALFQA	-0.195804	0.542874
494	wk12+24hr	CXCL9	VEGFA	ALUM	-0.311275	0.223431		wk12+24hr	CXCL9	VEGFA	ALFQA	-0.153846	0.63514
495	wk12+24hr	CXCL9	IL17C	ALUM	-0.571078	0.0185065		wk12+24hr	CXCL9	IL17C	ALFQA	-0.244755	0.443504
496	wk12+24hr	CXCL9	EGF	ALUM	-0.232843	0.367008		wk12+24hr	CXCL9	EGF	ALFQA	-0.342657	0.276231
497	wk12+24hr	CXCL9	CCL2	ALUM	0.431373	0.0853893		wk12+24hr	CXCL9	CCL2	ALFQA	0.566434	0.0590341
498	wk12+24hr	CXCL9	IL17A	ALUM	-0.203431	0.432063		wk12+24hr	CXCL9	IL17A	ALFQA	-0.643357	0.0279546
499	wk12+24hr	CXCL9	OSM	ALUM	-0.0759804	0.772889		wk12+24hr	CXCL9	OSM	ALFQA	-0.258741	0.416938
500	wk12+24hr	CXCL9	CSF1	ALUM	0.0465686	0.861126		wk12+24hr	CXCL9	CSF1	ALFQA	-0.223776	0.484911
501	wk12+24hr	CXCL9	CCL4	ALUM	0.453431	0.0693456		wk12+24hr	CXCL9	CCL4	ALFQA	0.0769231	0.817283
502	wk12+24hr	CXCL9	CXCL11	ALUM	0.781863	0.000321387		wk12+24hr	CXCL9	CXCL11	ALFQA	0.587413	0.0488449
503	wk12+24hr	CXCL9	LTA	ALUM	0.664216	0.00461601		wk12+24hr	CXCL9	LTA	ALFQA	0.706294	0.0132861
504	wk12+24hr	CXCL9	MMP1	ALUM	0.137255	0.598627		wk12+24hr	CXCL9	MMP1	ALFQA	-0.118881	0.716184
505	wk13	CXCL9	CCL8	ALUM	-0.188811	0.557828		wk13	CXCL9	CCL8	ALFQA	0.412587	0.184481
506	wk13	CXCL9	IL33	ALUM	0.132867	0.683366		wk13	CXCL9	IL33	ALFQA	-0.111888	0.732775
507	wk13	CXCL9	CXCL12	ALUM	-0.545455	0.0706789		wk13	CXCL9	CXCL12	ALFQA	0.307692	0.330863
508	wk13	CXCL9	OLR1	ALUM	-0.664336	0.0221592		wk13	CXCL9	OLR1	ALFQA	0.244755	0.443504
509	wk13	CXCL9	CXCL9	ALUM	NA	NA		wk13	CXCL9	CXCL9	ALFQA	NA	NA
510	wk13	CXCL9	TGFA	ALUM	0.111888	0.732775		wk13	CXCL9	TGFA	ALFQA	0.328671	0.297385
511	wk13	CXCL9	IL6	ALUM	-0.573427	0.0554813		wk13	CXCL9	IL6	ALFQA	0.27972	0.378709
512	wk13	CXCL9	TNFSF12	ALUM	-0.0629371	0.851682		wk13	CXCL9	TNFSF12	ALFQA	0.398601	0.200973
513	wk13	CXCL9	CCL11	ALUM	0.0629371	0.851682		wk13	CXCL9	CCL11	ALFQA	0.034965	0.921184
514	wk13	CXCL9	HGF	ALUM	-0.0769231	0.817283		wk13	CXCL9	HGF	ALFQA	0.034965	0.921184
515	wk13	CXCL9	FLT3LG	ALUM	0.370629	0.236732		wk13	CXCL9	FLT3LG	ALFQA	0.34965	0.266004
516	wk13	CXCL9	IL17F	ALUM	0	1		wk13	CXCL9	IL17F	ALFQA	0.587413	0.0488449
517	wk13	CXCL9	IL7	ALUM	-0.384615	0.218387		wk13	CXCL9	IL7	ALFQA	0.0909091	0.783197
518	wk13	CXCL9	IL18	ALUM	-0.174825	0.58826		wk13	CXCL9	IL18	ALFQA	0.559441	0.0627487
519	wk13	CXCL9	CCL13	ALUM	-0.286713	0.366408		wk13	CXCL9	CCL13	ALFQA	0.412587	0.184481
520	wk13	CXCL9	TNFSF10	ALUM	0.727273	0.0100009		wk13	CXCL9	TNFSF10	ALFQA	-0.181818	0.572958
521	wk13	CXCL9	CXCL10	ALUM	0.370629	0.236732		wk13	CXCL9	CXCL10	ALFQA	0.594406	0.0457531
522	wk13	CXCL9	CCL19	ALUM	0.00699301	0.99123		wk13	CXCL9	CCL19	ALFQA	0.286713	0.366408
523	wk13	CXCL9	TNF	ALUM	0.300699	0.342483		wk13	CXCL9	TNF	ALFQA	-0.370629	0.236732
524	wk13	CXCL9	IL15	ALUM	0.132867	0.683366		wk13	CXCL9	IL15	ALFQA	0.405594	0.192612
525	wk13	CXCL9	CCL3	ALUM	-0.293706	0.354333		wk13	CXCL9	CCL3	ALFQA	0.0909091	0.783197
526	wk13	CXCL9	CXCL8	ALUM	0.00699301	0.99123		wk13	CXCL9	CXCL8	ALFQA	0.181818	0.572958
527	wk13	CXCL9	MMP12	ALUM	0.286713	0.366408		wk13	CXCL9	MMP12	ALFQA	0.482517	0.115374
528	wk13	CXCL9	CSF2	ALUM	-0.251748	0.430115		wk13	CXCL9	CSF2	ALFQA	0.314685	0.319472
529	wk13	CXCL9	CSF3	ALUM	-0.230769	0.470906		wk13	CXCL9	CSF3	ALFQA	-0.458845	0.133507
530	wk13	CXCL9	VEGFA	ALUM	0.314685	0.319472		wk13	CXCL9	VEGFA	ALFQA	0.342657	0.276231
531	wk13	CXCL9	IL17C	ALUM	-0.314685	0.319472		wk13	CXCL9	IL17C	ALFQA	0.104895	0.749479
532	wk13	CXCL9	EGF	ALUM	0.020979	0.956169		wk13	CXCL9	EGF	ALFQA	0.0769231	0.817283
533	wk13	CXCL9	CCL2	ALUM	0.013986	0.973694		wk13	CXCL9	CCL2	ALFQA	0.216783	0.499115
534	wk13	CXCL9	IL17A	ALUM	-0.377622	0.227443		wk13	CXCL9	IL17A	ALFQA	-0.300699	0.342483
535	wk13	CXCL9	OSM	ALUM	-0.027972	0.938663		wk13	CXCL9	OSM	ALFQA	0.048951	0.886335
536	wk13	CXCL9	CSF1	ALUM	0.335664	0.286691		wk13	CXCL9	CSF1	ALFQA	0.51049	0.0936054
537	wk13	CXCL9	CCL4	ALUM	-0.328671	0.297385		wk13	CXCL9	CCL4	ALFQA	0.188811	0.557828
538	wk13	CXCL9	CXCL11	ALUM	0.0769231	0.817283		wk13	CXCL9	CXCL11	ALFQA	0.552448	0.066629
539	wk13	CXCL9	LTA	ALUM	0.174825	0.58826		wk13	CXCL9	LTA	ALFQA	0.328671	0.297385
540	wk13	CXCL9	MMP1	ALUM	0.377622	0.227443		wk13	CXCL9	MMP1	ALFQA	0.195804	0.542874
541	Baseline	TGFA	CCL8	ALUM	-0.153846	0.63514		Baseline	TGFA	CCL8	ALFQA	0.027972	0.938663
542	Baseline	TGFA	IL33	ALUM	0.237762	0.457102		Baseline	TGFA	IL33	ALFQA	0.832168	0.00144087
543	Baseline	TGFA	CXCL12	ALUM	0.307692	0.330863		Baseline	TGFA	CXCL12	ALFQA	0.167832	0.603728
544	Baseline	TGFA	OLR1	ALUM	0.482517	0.115374		Baseline	TGFA	OLR1	ALFQA	0.188811	0.557828
545	Baseline	TGFA	CXCL9	ALUM	-0.559441	0.0627487		Baseline	TGFA	CXCL9	ALFQA	-0.013986	0.973694
546	Baseline	TGFA	TGFA	ALUM	NA	NA		Baseline	TGFA	TGFA	ALFQA	NA	NA
547	Baseline	TGFA	IL6	ALUM	0.27972	0.378709		Baseline	TGFA	IL6	ALFQA	0.531469	0.0793029
548	Baseline	TGFA	TNFSF12	ALUM	0.671329	0.0204419		Baseline	TGFA	TNFSF12	ALFQA	0.678322	0.0188251
549	Baseline	TGFA	CCL11	ALUM	0.0769231	0.817283		Baseline	TGFA	CCL11	ALFQA	0.048951	0.886335
550	Baseline	TGFA	HGF	ALUM	0.461538	0.133836		Baseline	TGFA	HGF	ALFQA	0.0699301	0.834447
551	Baseline	TGFA	FLT3LG	ALUM	-0.321678	0.308312		Baseline	TGFA	FLT3LG	ALFQA	0	1
552	Baseline	TGFA	IL17F	ALUM	0.153846	0.63514		Baseline	TGFA	IL17F	ALFQA	0.034965	0.921184
553	Baseline	TGFA	IL7	ALUM	-0.0699301	0.834447		Baseline	TGFA	IL7	ALFQA	0.0699301	0.834447
554	Baseline	TGFA	IL18	ALUM	-0.00699301	0.99123		Baseline	TGFA	IL18	ALFQA	0.328671	0.297385
555	Baseline	TGFA	CCL13	ALUM	-0.174825	0.58826		Baseline	TGFA	CCL13	ALFQA	0.0839161	0.800198
556	Baseline	TGFA	TNFSF10	ALUM	-0.153846	0.63514		Baseline	TGFA	TNFSF10	ALFQA	0.41958	0.176577
557	Baseline	TGFA	CXCL10	ALUM	-0.188811	0.557828		Baseline	TGFA	CXCL10	ALFQA	0.314685	0.319472
558	Baseline	TGFA	CCL19	ALUM	-0.202797	0.5281		Baseline	TGFA	CCL19	ALFQA	0.223776	0.484911
559	Baseline	TGFA	TNF	ALUM	0.034965	0.921184		Baseline	TGFA	TNF	ALFQA	0.370629	0.236732
560	Baseline	TGFA	IL15	ALUM	0.153846	0.63514		Baseline	TGFA	IL15	ALFQA	0.363636	0.246255
561	Baseline	TGFA	CCL3	ALUM	0.181818	0.572958		Baseline	TGFA	CCL3	ALFQA	0.72028	0.0110205
562	Baseline	TGFA	CXCL8	ALUM	-0.377622	0.227443		Baseline	TGFA	CXCL8	ALFQA	-0.034965	0.921184
563	Baseline	TGFA	MMP12	ALUM	-0.188811	0.557828		Baseline	TGFA	MMP12	ALFQA	0.188811	0.557828
564	Baseline	TGFA	CSF2	ALUM	-0.237762	0.457102		Baseline	TGFA	CSF2	ALFQA	0.0769231	0.817283
565	Baseline	TGFA	CSF3	ALUM	-0.0633819	0.844854		Baseline	TGFA	CSF3	ALFQA	0.587413	0.0488449
566	Baseline	TGFA	VEGFA	ALUM	-0.0839161	0.800198		Baseline	TGFA	VEGFA	ALFQA	0.846154	0.00096954
567	Baseline	TGFA	IL17C	ALUM	0.335664	0.286691		Baseline	TGFA	IL17C	ALFQA	-0.0769231	0.817283
568	Baseline	TGFA	EGF	ALUM	-0.0979021	0.766288		Baseline	TGFA	EGF	ALFQA	0.034965	0.921184
569	Baseline	TGFA	CCL2	ALUM	-0.384615	0.218387		Baseline	TGFA	CCL2	ALFQA	0.482517	0.115374
570	Baseline	TGFA	IL17A	ALUM	-0.251748	0.430115		Baseline	TGFA	IL17A	ALFQA	0.286713	0.366408
571	Baseline	TGFA	OSM	ALUM	0.734266	0.0090521		Baseline	TGFA	OSM	ALFQA	0.545455	0.0706789
572	Baseline	TGFA	CSF1	ALUM	-0.195804	0.542874		Baseline	TGFA	CSF1	ALFQA	0.468531	0.127473
573	Baseline	TGFA	CCL4	ALUM	0.167832	0.603728		Baseline	TGFA	CCL4	ALFQA	0.699301	0.0145393
574	Baseline	TGFA	CXCL11	ALUM	-0.027972	0.938663		Baseline	TGFA	CXCL11	ALFQA	0.0559441	0.86898
575	Baseline	TGFA	LTA	ALUM	-0.363636	0.246255		Baseline	TGFA	LTA	ALFQA	0.293706	0.354333
576	Baseline	TGFA	MMP1	ALUM	0	1		Baseline	TGFA	MMP1	ALFQA	0.531469	0.0793029
577	wk12+24hr	TGFA	CCL8	ALUM	-0.313725	0.219655		wk12+24hr	TGFA	CCL8	ALFQA	-0.363636	0.246255
578	wk12+24hr	TGFA	IL33	ALUM	0.0588235	0.824102		wk12+24hr	TGFA	IL33	ALFQA	0.195804	0.542874
579	wk12+24hr	TGFA	CXCL12	ALUM	0.32598	0.201408		wk12+24hr	TGFA	CXCL12	ALFQA	-0.251748	0.430115
580	wk12+24hr	TGFA	OLR1	ALUM	0.372549	0.141473		wk12+24hr	TGFA	OLR1	ALFQA	0.405594	0.192612
581	wk12+24hr	TGFA	CXCL9	ALUM	-0.240196	0.35168		wk12+24hr	TGFA	CXCL9	ALFQA	-0.475524	0.121319
582	wk12+24hr	TGFA	TGFA	ALUM	NA	NA		wk12+24hr	TGFA	TGFA	ALFQA	NA	NA
583	wk12+24hr	TGFA	IL6	ALUM	0.117647	0.652639		wk12+24hr	TGFA	IL6	ALFQA	0.314685	0.319472
584	wk12+24hr	TGFA	TNFSF12	ALUM	0.509804	0.0386416		wk12+24hr	TGFA	TNFSF12	ALFQA	0.0909091	0.783197
585	wk12+24hr	TGFA	CCL11	ALUM	0.210784	0.415247		wk12+24hr	TGFA	CCL11	ALFQA	0.00699301	0.99123
586	wk12+24hr	TGFA	HGF	ALUM	0.355392	0.161862		wk12+24hr	TGFA	HGF	ALFQA	0.713287	0.0121144
587	wk12+24hr	TGFA	FLT3LG	ALUM	-0.0882353	0.73685		wk12+24hr	TGFA	FLT3LG	ALFQA	-0.328671	0.297385
588	wk12+24hr	TGFA	IL17F	ALUM	0.17402	0.502842		wk12+24hr	TGFA	IL17F	ALFQA	-0.251748	0.430115
589	wk12+24hr	TGFA	IL7	ALUM	0.0220588	0.935955		wk12+24hr	TGFA	IL7	ALFQA	0.517483	0.0886509
590	wk12+24hr	TGFA	IL18	ALUM	0.0710784	0.787438		wk12+24hr	TGFA	IL18	ALFQA	0.013986	0.973694
591	wk12+24hr	TGFA	CCL13	ALUM	0.276961	0.280812		wk12+24hr	TGFA	CCL13	ALFQA	0.559441	0.0627487
592	wk12+24hr	TGFA	TNFSF10	ALUM	0.154412	0.55298		wk12+24hr	TGFA	TNFSF10	ALFQA	-0.797203	0.00316125
593	wk12+24hr	TGFA	CXCL10	ALUM	-0.242647	0.346655		wk12+24hr	TGFA	CXCL10	ALFQA	-0.755245	0.00659654
594	wk12+24hr	TGFA	CCL19	ALUM	0.00490196	0.988687		wk12+24hr	TGFA	CCL19	ALFQA	-0.286713	0.366408
595	wk12+24hr	TGFA	TNF	ALUM	0.257353	0.317404		wk12+24hr	TGFA	TNF	ALFQA	-0.230769	0.470906
596	wk12+24hr	TGFA	IL15	ALUM	-0.169118	0.515164		wk12+24hr	TGFA	IL15	ALFQA	-0.524476	0.0838846
597	wk12+24hr	TGFA	CCL3	ALUM	-0.156863	0.546591		wk12+24hr	TGFA	CCL3	ALFQA	-0.195804	0.542874
598	wk12+24hr	TGFA	CXCL8	ALUM	0.10049	0.701339		wk12+24hr	TGFA	CXCL8	ALFQA	0.440559	0.154216
599	wk12+24hr	TGFA	MMP12	ALUM	0.178922	0.490666		wk12+24hr	TGFA	MMP12	ALFQA	-0.167832	0.603728
600	wk12+24hr	TGFA	CSF2	ALUM	0.22549	0.382715		wk12+24hr	TGFA	CSF2	ALFQA	-0.377622	0.227443
601	wk12+24hr	TGFA	CSF3	ALUM	0.301471	0.238965		wk12+24hr	TGFA	CSF3	ALFQA	-0.0839161	0.800198
602	wk12+24hr	TGFA	VEGFA	ALUM	0.230392	0.372202		wk12+24hr	TGFA	VEGFA	ALFQA	-0.0909091	0.783197
603	wk12+24hr	TGFA	IL17C	ALUM	0.595588	0.0133113		wk12+24hr	TGFA	IL17C	ALFQA	0.013986	0.973694
604	wk12+24hr	TGFA	EGF	ALUM	0.257353	0.317404		wk12+24hr	TGFA	EGF	ALFQA	0.454545	0.140413
605	wk12+24hr	TGFA	CCL2	ALUM	0.00490196	0.988687		wk12+24hr	TGFA	CCL2	ALFQA	0.0559441	0.86898
606	wk12+24hr	TGFA	IL17A	ALUM	0.639706	0.00691683		wk12+24hr	TGFA	IL17A	ALFQA	0.0559441	0.86898
607	wk12+24hr	TGFA	OSM	ALUM	0.289216	0.259349		wk12+24hr	TGFA	OSM	ALFQA	0.496503	0.104093
608	wk12+24hr	TGFA	CSF1	ALUM	-0.220588	0.393394		wk12+24hr	TGFA	CSF1	ALFQA	-0.0629371	0.851682
609	wk12+24hr	TGFA	CCL4	ALUM	-0.0490196	0.853696		wk12+24hr	TGFA	CCL4	ALFQA	-0.286713	0.366408
610	wk12+24hr	TGFA	CXCL11	ALUM	-0.125	0.632167		wk12+24hr	TGFA	CXCL11	ALFQA	-0.321678	0.308312
611	wk12+24hr	TGFA	LTA	ALUM	-0.137255	0.598627		wk12+24hr	TGFA	LTA	ALFQA	-0.734266	0.0090521
612	wk12+24hr	TGFA	MMP1	ALUM	0.308824	0.227251		wk12+24hr	TGFA	MMP1	ALFQA	0.34965	0.266004
613	wk13	TGFA	CCL8	ALUM	-0.048951	0.886335		wk13	TGFA	CCL8	ALFQA	0.160839	0.619356
614	wk13	TGFA	IL33	ALUM	0.482517	0.115374		wk13	TGFA	IL33	ALFQA	0.244755	0.443504
615	wk13	TGFA	CXCL12	ALUM	-0.027972	0.938663		wk13	TGFA	CXCL12	ALFQA	0.405594	0.192612
616	wk13	TGFA	OLR1	ALUM	0.132867	0.683366		wk13	TGFA	OLR1	ALFQA	0.552448	0.066629
617	wk13	TGFA	CXCL9	ALUM	0.111888	0.732775		wk13	TGFA	CXCL9	ALFQA	0.328671	0.297385
618	wk13	TGFA	TGFA	ALUM	NA	NA		wk13	TGFA	TGFA	ALFQA	NA	NA
619	wk13	TGFA	IL6	ALUM	0.125874	0.699712		wk13	TGFA	IL6	ALFQA	0.671329	0.0204419
620	wk13	TGFA	TNFSF12	ALUM	0.0559441	0.86898		wk13	TGFA	TNFSF12	ALFQA	0.706294	0.0132861
621	wk13	TGFA	CCL11	ALUM	0.0559441	0.86898		wk13	TGFA	CCL11	ALFQA	0.356643	0.256013
622	wk13	TGFA	HGF	ALUM	0.370629	0.236732		wk13	TGFA	HGF	ALFQA	0.636364	0.0301143
623	wk13	TGFA	FLT3LG	ALUM	0.020979	0.956169		wk13	TGFA	FLT3LG	ALFQA	0.559441	0.0627487
624	wk13	TGFA	IL17F	ALUM	-0.125874	0.699712		wk13	TGFA	IL17F	ALFQA	0.027972	0.938663
625	wk13	TGFA	IL7	ALUM	0.034965	0.921184		wk13	TGFA	IL7	ALFQA	0.678322	0.0188251
626	wk13	TGFA	IL18	ALUM	0.0839161	0.800198		wk13	TGFA	IL18	ALFQA	0.503497	0.0987516
627	wk13	TGFA	CCL13	ALUM	-0.34965	0.266004		wk13	TGFA	CCL13	ALFQA	0.517483	0.0886509
628	wk13	TGFA	TNFSF10	ALUM	-0.13986	0.667151		wk13	TGFA	TNFSF10	ALFQA	0.601399	0.0428069
629	wk13	TGFA	CXCL10	ALUM	-0.251748	0.430115		wk13	TGFA	CXCL10	ALFQA	0.041958	0.903739
630	wk13	TGFA	CCL19	ALUM	-0.0979021	0.766288		wk13	TGFA	CCL19	ALFQA	0.678322	0.0188251
631	wk13	TGFA	TNF	ALUM	0.0699301	0.834447		wk13	TGFA	TNF	ALFQA	0.293706	0.354333
632	wk13	TGFA	IL15	ALUM	0.405594	0.192612		wk13	TGFA	IL15	ALFQA	0.832168	0.00144087
633	wk13	TGFA	CCL3	ALUM	0.468531	0.127473		wk13	TGFA	CCL3	ALFQA	0.412587	0.184481
634	wk13	TGFA	CXCL8	ALUM	0.00699301	0.99123		wk13	TGFA	CXCL8	ALFQA	0.643357	0.0279546
635	wk13	TGFA	MMP12	ALUM	0.244755	0.443504		wk13	TGFA	MMP12	ALFQA	0.601399	0.0428069
636	wk13	TGFA	CSF2	ALUM	-0.405594	0.192612		wk13	TGFA	CSF2	ALFQA	0.300699	0.342483
637	wk13	TGFA	CSF3	ALUM	-0.160839	0.619356		wk13	TGFA	CSF3	ALFQA	0.038529	0.90537
638	wk13	TGFA	VEGFA	ALUM	-0.328671	0.297385		wk13	TGFA	VEGFA	ALFQA	0.839161	0.00119187
639	wk13	TGFA	IL17C	ALUM	-0.286713	0.366408		wk13	TGFA	IL17C	ALFQA	0.223776	0.484911
640	wk13	TGFA	EGF	ALUM	-0.13986	0.667151		wk13	TGFA	EGF	ALFQA	0.342657	0.276231
641	wk13	TGFA	CCL2	ALUM	0.692308	0.0158777		wk13	TGFA	CCL2	ALFQA	0.65035	0.0259115
642	wk13	TGFA	IL17A	ALUM	-0.132867	0.683366		wk13	TGFA	IL17A	ALFQA	0.244755	0.443504
643	wk13	TGFA	OSM	ALUM	0.657343	0.0239811		wk13	TGFA	OSM	ALFQA	0.769231	0.00525292
644	wk13	TGFA	CSF1	ALUM	-0.195804	0.542874		wk13	TGFA	CSF1	ALFQA	0.391608	0.209564
645	wk13	TGFA	CCL4	ALUM	0.0839161	0.800198		wk13	TGFA	CCL4	ALFQA	0.258741	0.416938
646	wk13	TGFA	CXCL11	ALUM	-0.0769231	0.817283		wk13	TGFA	CXCL11	ALFQA	0.440559	0.154216
647	wk13	TGFA	LTA	ALUM	0.041958	0.903739		wk13	TGFA	LTA	ALFQA	0	1
648	wk13	TGFA	MMP1	ALUM	0.321678	0.308312		wk13	TGFA	MMP1	ALFQA	0.65035	0.0259115
649	Baseline	IL6	CCL8	ALUM	0.013986	0.973694		Baseline	IL6	CCL8	ALFQA	0.041958	0.903739
650	Baseline	IL6	IL33	ALUM	0.0769231	0.817283		Baseline	IL6	IL33	ALFQA	0.286713	0.366408
651	Baseline	IL6	CXCL12	ALUM	-0.202797	0.5281		Baseline	IL6	CXCL12	ALFQA	0.251748	0.430115
652	Baseline	IL6	OLR1	ALUM	0.146853	0.651073		Baseline	IL6	OLR1	ALFQA	-0.0629371	0.851682
653	Baseline	IL6	CXCL9	ALUM	-0.125874	0.699712		Baseline	IL6	CXCL9	ALFQA	-0.195804	0.542874
654	Baseline	IL6	TGFA	ALUM	0.27972	0.378709		Baseline	IL6	TGFA	ALFQA	0.531469	0.0793029
655	Baseline	IL6	IL6	ALUM	NA	NA		Baseline	IL6	IL6	ALFQA	NA	NA
656	Baseline	IL6	TNFSF12	ALUM	0.293706	0.354333		Baseline	IL6	TNFSF12	ALFQA	0.447552	0.147205
657	Baseline	IL6	CCL11	ALUM	-0.20979	0.513513		Baseline	IL6	CCL11	ALFQA	-0.258741	0.416938
658	Baseline	IL6	HGF	ALUM	0.041958	0.903739		Baseline	IL6	HGF	ALFQA	-0.167832	0.603728
659	Baseline	IL6	FLT3LG	ALUM	-0.321678	0.308312		Baseline	IL6	FLT3LG	ALFQA	-0.020979	0.956169
660	Baseline	IL6	IL17F	ALUM	0.216783	0.499115		Baseline	IL6	IL17F	ALFQA	-0.321678	0.308312
661	Baseline	IL6	IL7	ALUM	-0.552448	0.066629		Baseline	IL6	IL7	ALFQA	-0.181818	0.572958
662	Baseline	IL6	IL18	ALUM	-0.0699301	0.834447		Baseline	IL6	IL18	ALFQA	0.286713	0.366408
663	Baseline	IL6	CCL13	ALUM	-0.160839	0.619356		Baseline	IL6	CCL13	ALFQA	-0.153846	0.63514
664	Baseline	IL6	TNFSF10	ALUM	0.48951	0.109632		Baseline	IL6	TNFSF10	ALFQA	0.307692	0.330863
665	Baseline	IL6	CXCL10	ALUM	-0.251748	0.430115		Baseline	IL6	CXCL10	ALFQA	0.342657	0.276231
666	Baseline	IL6	CCL19	ALUM	0.146853	0.651073		Baseline	IL6	CCL19	ALFQA	0.335664	0.286691
667	Baseline	IL6	TNF	ALUM	0.13986	0.667151		Baseline	IL6	TNF	ALFQA	0.566434	0.0590341
668	Baseline	IL6	IL15	ALUM	-0.307692	0.330863		Baseline	IL6	IL15	ALFQA	0.146853	0.651073
669	Baseline	IL6	CCL3	ALUM	0.433566	0.161446		Baseline	IL6	CCL3	ALFQA	0.293706	0.354333
670	Baseline	IL6	CXCL8	ALUM	0.00699301	0.99123		Baseline	IL6	CXCL8	ALFQA	-0.153846	0.63514
671	Baseline	IL6	MMP12	ALUM	-0.321678	0.308312		Baseline	IL6	MMP12	ALFQA	0.657343	0.0239811
672	Baseline	IL6	CSF2	ALUM	-0.0839161	0.800198		Baseline	IL6	CSF2	ALFQA	0.160839	0.619356
673	Baseline	IL6	CSF3	ALUM	0.28874	0.362722		Baseline	IL6	CSF3	ALFQA	0.237762	0.457102
674	Baseline	IL6	VEGFA	ALUM	0.426573	0.1689		Baseline	IL6	VEGFA	ALFQA	0.734266	0.0090521
675	Baseline	IL6	IL17C	ALUM	0.027972	0.938663		Baseline	IL6	IL17C	ALFQA	-0.370629	0.236732
676	Baseline	IL6	EGF	ALUM	0.034965	0.921184		Baseline	IL6	EGF	ALFQA	-0.104895	0.749479
677	Baseline	IL6	CCL2	ALUM	-0.125874	0.699712		Baseline	IL6	CCL2	ALFQA	0.307692	0.330863
678	Baseline	IL6	IL17A	ALUM	0.041958	0.903739		Baseline	IL6	IL17A	ALFQA	-0.132867	0.683366
679	Baseline	IL6	OSM	ALUM	0.258741	0.416938		Baseline	IL6	OSM	ALFQA	0.237762	0.457102
680	Baseline	IL6	CSF1	ALUM	0.223776	0.484911		Baseline	IL6	CSF1	ALFQA	0.223776	0.484911
681	Baseline	IL6	CCL4	ALUM	0.461538	0.133836		Baseline	IL6	CCL4	ALFQA	0.202797	0.5281
682	Baseline	IL6	CXCL11	ALUM	0.118881	0.716184		Baseline	IL6	CXCL11	ALFQA	0.216783	0.499115
683	Baseline	IL6	LTA	ALUM	0.0699301	0.834447		Baseline	IL6	LTA	ALFQA	0.34965	0.266004
684	Baseline	IL6	MMP1	ALUM	-0.027972	0.938663		Baseline	IL6	MMP1	ALFQA	0.664336	0.0221592
685	wk12+24hr	IL6	CCL8	ALUM	-0.120098	0.645787		wk12+24hr	IL6	CCL8	ALFQA	-0.0909091	0.783197
686	wk12+24hr	IL6	IL33	ALUM	-0.254902	0.322172		wk12+24hr	IL6	IL33	ALFQA	0.125874	0.699712
687	wk12+24hr	IL6	CXCL12	ALUM	0.311275	0.223431		wk12+24hr	IL6	CXCL12	ALFQA	0.0559441	0.86898
688	wk12+24hr	IL6	OLR1	ALUM	0.0735294	0.780155		wk12+24hr	IL6	OLR1	ALFQA	0.300699	0.342483
689	wk12+24hr	IL6	CXCL9	ALUM	-0.230392	0.372202		wk12+24hr	IL6	CXCL9	ALFQA	0.0559441	0.86898
690	wk12+24hr	IL6	TGFA	ALUM	0.117647	0.652639		wk12+24hr	IL6	TGFA	ALFQA	0.314685	0.319472
691	wk12+24hr	IL6	IL6	ALUM	NA	NA		wk12+24hr	IL6	IL6	ALFQA	NA	NA
692	wk12+24hr	IL6	TNFSF12	ALUM	-0.534314	0.0291847		wk12+24hr	IL6	TNFSF12	ALFQA	0.636364	0.0301143
693	wk12+24hr	IL6	CCL11	ALUM	0.25	0.331837		wk12+24hr	IL6	CCL11	ALFQA	0.13986	0.667151
694	wk12+24hr	IL6	HGF	ALUM	0.139706	0.59201		wk12+24hr	IL6	HGF	ALFQA	0.370629	0.236732
695	wk12+24hr	IL6	FLT3LG	ALUM	-0.303922	0.235017		wk12+24hr	IL6	FLT3LG	ALFQA	0.223776	0.484911
696	wk12+24hr	IL6	IL17F	ALUM	-0.164216	0.52763		wk12+24hr	IL6	IL17F	ALFQA	-0.342657	0.276231
697	wk12+24hr	IL6	IL7	ALUM	0.301471	0.238965		wk12+24hr	IL6	IL7	ALFQA	0.587413	0.0488449
698	wk12+24hr	IL6	IL18	ALUM	0.316176	0.215921		wk12+24hr	IL6	IL18	ALFQA	0.244755	0.443504
699	wk12+24hr	IL6	CCL13	ALUM	-0.284314	0.267804		wk12+24hr	IL6	CCL13	ALFQA	-0.300699	0.342483
700	wk12+24hr	IL6	TNFSF10	ALUM	-0.703431	0.00223596		wk12+24hr	IL6	TNFSF10	ALFQA	-0.48951	0.109632
701	wk12+24hr	IL6	CXCL10	ALUM	-0.0661765	0.802056		wk12+24hr	IL6	CXCL10	ALFQA	-0.104895	0.749479
702	wk12+24hr	IL6	CCL19	ALUM	0.00980392	0.973607		wk12+24hr	IL6	CCL19	ALFQA	-0.034965	0.921184
703	wk12+24hr	IL6	TNF	ALUM	-0.0416667	0.87602		wk12+24hr	IL6	TNF	ALFQA	-0.384615	0.218387
704	wk12+24hr	IL6	IL15	ALUM	-0.485294	0.0503219		wk12+24hr	IL6	IL15	ALFQA	0.363636	0.246255
705	wk12+24hr	IL6	CCL3	ALUM	-0.110294	0.673357		wk12+24hr	IL6	CCL3	ALFQA	0.265734	0.403977
706	wk12+24hr	IL6	CXCL8	ALUM	0.551471	0.0237243		wk12+24hr	IL6	CXCL8	ALFQA	0.307692	0.330863
707	wk12+24hr	IL6	MMP12	ALUM	-0.196078	0.449237		wk12+24hr	IL6	MMP12	ALFQA	-0.461538	0.133836
708	wk12+24hr	IL6	CSF2	ALUM	0.0588235	0.824102		wk12+24hr	IL6	CSF2	ALFQA	-0.307692	0.330863
709	wk12+24hr	IL6	CSF3	ALUM	-0.0539216	0.838873		wk12+24hr	IL6	CSF3	ALFQA	0.573427	0.0554813
710	wk12+24hr	IL6	VEGFA	ALUM	0.634804	0.00747131		wk12+24hr	IL6	VEGFA	ALFQA	0.468531	0.127473
711	wk12+24hr	IL6	IL17C	ALUM	0.120098	0.645787		wk12+24hr	IL6	IL17C	ALFQA	-0.223776	0.484911
712	wk12+24hr	IL6	EGF	ALUM	0.303922	0.235017		wk12+24hr	IL6	EGF	ALFQA	0.328671	0.297385
713	wk12+24hr	IL6	CCL2	ALUM	0.29902	0.242955		wk12+24hr	IL6	CCL2	ALFQA	-0.013986	0.973694
714	wk12+24hr	IL6	IL17A	ALUM	-0.0955882	0.715476		wk12+24hr	IL6	IL17A	ALFQA	-0.629371	0.0323947
715	wk12+24hr	IL6	OSM	ALUM	0.159314	0.540236		wk12+24hr	IL6	OSM	ALFQA	0.594406	0.0457531
716	wk12+24hr	IL6	CSF1	ALUM	-0.117647	0.652639		wk12+24hr	IL6	CSF1	ALFQA	-0.216783	0.499115
717	wk12+24hr	IL6	CCL4	ALUM	-0.151961	0.559403		wk12+24hr	IL6	CCL4	ALFQA	0.244755	0.443504
718	wk12+24hr	IL6	CXCL11	ALUM	-0.382353	0.130676		wk12+24hr	IL6	CXCL11	ALFQA	-0.34965	0.266004
719	wk12+24hr	IL6	LTA	ALUM	-0.436275	0.0816065		wk12+24hr	IL6	LTA	ALFQA	-0.244755	0.443504
720	wk12+24hr	IL6	MMP1	ALUM	-0.242647	0.346655		wk12+24hr	IL6	MMP1	ALFQA	0.104895	0.749479
721	wk13	IL6	CCL8	ALUM	0.188811	0.557828		wk13	IL6	CCL8	ALFQA	0.405594	0.192612
722	wk13	IL6	IL33	ALUM	-0.328671	0.297385		wk13	IL6	IL33	ALFQA	0.363636	0.246255
723	wk13	IL6	CXCL12	ALUM	0.13986	0.667151		wk13	IL6	CXCL12	ALFQA	0.433566	0.161446
724	wk13	IL6	OLR1	ALUM	0.79021	0.00361681		wk13	IL6	OLR1	ALFQA	0.412587	0.184481
725	wk13	IL6	CXCL9	ALUM	-0.573427	0.0554813		wk13	IL6	CXCL9	ALFQA	0.27972	0.378709
726	wk13	IL6	TGFA	ALUM	0.125874	0.699712		wk13	IL6	TGFA	ALFQA	0.671329	0.0204419
727	wk13	IL6	IL6	ALUM	NA	NA		wk13	IL6	IL6	ALFQA	NA	NA
728	wk13	IL6	TNFSF12	ALUM	-0.377622	0.227443		wk13	IL6	TNFSF12	ALFQA	0.685315	0.017305
729	wk13	IL6	CCL11	ALUM	-0.27972	0.378709		wk13	IL6	CCL11	ALFQA	0.678322	0.0188251
730	wk13	IL6	HGF	ALUM	0.0699301	0.834447		wk13	IL6	HGF	ALFQA	0.545455	0.0706789
731	wk13	IL6	FLT3LG	ALUM	-0.237762	0.457102		wk13	IL6	FLT3LG	ALFQA	0.601399	0.0428069
732	wk13	IL6	IL17F	ALUM	0.230769	0.470906		wk13	IL6	IL17F	ALFQA	-0.265734	0.403977
733	wk13	IL6	IL7	ALUM	-0.048951	0.886335		wk13	IL6	IL7	ALFQA	0.321678	0.308312
734	wk13	IL6	IL18	ALUM	-0.167832	0.603728		wk13	IL6	IL18	ALFQA	0.587413	0.0488449
735	wk13	IL6	CCL13	ALUM	0.0629371	0.851682		wk13	IL6	CCL13	ALFQA	0.741259	0.00817064
736	wk13	IL6	TNFSF10	ALUM	-0.251748	0.430115		wk13	IL6	TNFSF10	ALFQA	0.496503	0.104093
737	wk13	IL6	CXCL10	ALUM	-0.335664	0.286691		wk13	IL6	CXCL10	ALFQA	-0.174825	0.58826
738	wk13	IL6	CCL19	ALUM	-0.013986	0.973694		wk13	IL6	CCL19	ALFQA	0.727273	0.0100009
739	wk13	IL6	TNF	ALUM	-0.300699	0.342483		wk13	IL6	TNF	ALFQA	0.363636	0.246255
740	wk13	IL6	IL15	ALUM	-0.370629	0.236732		wk13	IL6	IL15	ALFQA	0.615385	0.0373345
741	wk13	IL6	CCL3	ALUM	0.440559	0.154216		wk13	IL6	CCL3	ALFQA	0.104895	0.749479
742	wk13	IL6	CXCL8	ALUM	-0.153846	0.63514		wk13	IL6	CXCL8	ALFQA	0.328671	0.297385
743	wk13	IL6	MMP12	ALUM	0.027972	0.938663		wk13	IL6	MMP12	ALFQA	0.573427	0.0554813
744	wk13	IL6	CSF2	ALUM	0.0979021	0.766288		wk13	IL6	CSF2	ALFQA	0.286713	0.366408
745	wk13	IL6	CSF3	ALUM	0.244755	0.443504		wk13	IL6	CSF3	ALFQA	0.220666	0.490702
746	wk13	IL6	VEGFA	ALUM	-0.475524	0.121319		wk13	IL6	VEGFA	ALFQA	0.566434	0.0590341
747	wk13	IL6	IL17C	ALUM	0.0839161	0.800198		wk13	IL6	IL17C	ALFQA	-0.293706	0.354333
748	wk13	IL6	EGF	ALUM	-0.041958	0.903739		wk13	IL6	EGF	ALFQA	0.363636	0.246255
749	wk13	IL6	CCL2	ALUM	0.181818	0.572958		wk13	IL6	CCL2	ALFQA	0.755245	0.00659654
750	wk13	IL6	IL17A	ALUM	0.216783	0.499115		wk13	IL6	IL17A	ALFQA	-0.13986	0.667151
751	wk13	IL6	OSM	ALUM	0.51049	0.0936054		wk13	IL6	OSM	ALFQA	0.594406	0.0457531
752	wk13	IL6	CSF1	ALUM	-0.188811	0.557828		wk13	IL6	CSF1	ALFQA	0.125874	0.699712
753	wk13	IL6	CCL4	ALUM	0.307692	0.330863		wk13	IL6	CCL4	ALFQA	-0.0979021	0.766288
754	wk13	IL6	CXCL11	ALUM	0.118881	0.716184		wk13	IL6	CXCL11	ALFQA	0.594406	0.0457531
755	wk13	IL6	LTA	ALUM	-0.258741	0.416938		wk13	IL6	LTA	ALFQA	0.00699301	0.99123
756	wk13	IL6	MMP1	ALUM	-0.314685	0.319472		wk13	IL6	MMP1	ALFQA	0.531469	0.0793029
757	Baseline	TNFSF12	CCL8	ALUM	-0.041958	0.903739		Baseline	TNFSF12	CCL8	ALFQA	0.475524	0.121319
758	Baseline	TNFSF12	IL33	ALUM	0.0629371	0.851682		Baseline	TNFSF12	IL33	ALFQA	0.615385	0.0373345
759	Baseline	TNFSF12	CXCL12	ALUM	0.118881	0.716184		Baseline	TNFSF12	CXCL12	ALFQA	-0.174825	0.58826
760	Baseline	TNFSF12	OLR1	ALUM	0.384615	0.218387		Baseline	TNFSF12	OLR1	ALFQA	0.258741	0.416938
761	Baseline	TNFSF12	CXCL9	ALUM	-0.412587	0.184481		Baseline	TNFSF12	CXCL9	ALFQA	0.321678	0.308312
762	Baseline	TNFSF12	TGFA	ALUM	0.671329	0.0204419		Baseline	TNFSF12	TGFA	ALFQA	0.678322	0.0188251
763	Baseline	TNFSF12	IL6	ALUM	0.293706	0.354333		Baseline	TNFSF12	IL6	ALFQA	0.447552	0.147205
764	Baseline	TNFSF12	TNFSF12	ALUM	NA	NA		Baseline	TNFSF12	TNFSF12	ALFQA	NA	NA
765	Baseline	TNFSF12	CCL11	ALUM	0.475524	0.121319		Baseline	TNFSF12	CCL11	ALFQA	0.0839161	0.800198
766	Baseline	TNFSF12	HGF	ALUM	0.041958	0.903739		Baseline	TNFSF12	HGF	ALFQA	0.020979	0.956169
767	Baseline	TNFSF12	FLT3LG	ALUM	-0.363636	0.246255		Baseline	TNFSF12	FLT3LG	ALFQA	0.0839161	0.800198
768	Baseline	TNFSF12	IL17F	ALUM	0.160839	0.619356		Baseline	TNFSF12	IL17F	ALFQA	-0.041958	0.903739
769	Baseline	TNFSF12	IL7	ALUM	-0.356643	0.256013		Baseline	TNFSF12	IL7	ALFQA	0.251748	0.430115
770	Baseline	TNFSF12	IL18	ALUM	-0.181818	0.572958		Baseline	TNFSF12	IL18	ALFQA	0.13986	0.667151
771	Baseline	TNFSF12	CCL13	ALUM	0.223776	0.484911		Baseline	TNFSF12	CCL13	ALFQA	-0.0769231	0.817283
772	Baseline	TNFSF12	TNFSF10	ALUM	-0.041958	0.903739		Baseline	TNFSF12	TNFSF10	ALFQA	0.818182	0.0020272
773	Baseline	TNFSF12	CXCL10	ALUM	-0.034965	0.921184		Baseline	TNFSF12	CXCL10	ALFQA	0.713287	0.0121144
774	Baseline	TNFSF12	CCL19	ALUM	0.0979021	0.766288		Baseline	TNFSF12	CCL19	ALFQA	0.13986	0.667151
775	Baseline	TNFSF12	TNF	ALUM	0.615385	0.0373345		Baseline	TNFSF12	TNF	ALFQA	0.503497	0.0987516
776	Baseline	TNFSF12	IL15	ALUM	0.125874	0.699712		Baseline	TNFSF12	IL15	ALFQA	0.41958	0.176577
777	Baseline	TNFSF12	CCL3	ALUM	0.356643	0.256013		Baseline	TNFSF12	CCL3	ALFQA	0.517483	0.0886509
778	Baseline	TNFSF12	CXCL8	ALUM	-0.468531	0.127473		Baseline	TNFSF12	CXCL8	ALFQA	0.0909091	0.783197
779	Baseline	TNFSF12	MMP12	ALUM	0.258741	0.416938		Baseline	TNFSF12	MMP12	ALFQA	0.370629	0.236732
780	Baseline	TNFSF12	CSF2	ALUM	-0.048951	0.886335		Baseline	TNFSF12	CSF2	ALFQA	0.181818	0.572958
781	Baseline	TNFSF12	CSF3	ALUM	-0.0281697	0.930749		Baseline	TNFSF12	CSF3	ALFQA	0.398601	0.200973
782	Baseline	TNFSF12	VEGFA	ALUM	-0.0699301	0.834447		Baseline	TNFSF12	VEGFA	ALFQA	0.594406	0.0457531
783	Baseline	TNFSF12	IL17C	ALUM	0.0979021	0.766288		Baseline	TNFSF12	IL17C	ALFQA	-0.181818	0.572958
784	Baseline	TNFSF12	EGF	ALUM	-0.125874	0.699712		Baseline	TNFSF12	EGF	ALFQA	0.146853	0.651073
785	Baseline	TNFSF12	CCL2	ALUM	0.00699301	0.99123		Baseline	TNFSF12	CCL2	ALFQA	0.391608	0.209564
786	Baseline	TNFSF12	IL17A	ALUM	-0.118881	0.716184		Baseline	TNFSF12	IL17A	ALFQA	-0.00699301	0.99123
787	Baseline	TNFSF12	OSM	ALUM	0.328671	0.297385		Baseline	TNFSF12	OSM	ALFQA	0.622378	0.0348001
788	Baseline	TNFSF12	CSF1	ALUM	-0.13986	0.667151		Baseline	TNFSF12	CSF1	ALFQA	0.335664	0.286691
789	Baseline	TNFSF12	CCL4	ALUM	0.363636	0.246255		Baseline	TNFSF12	CCL4	ALFQA	0.573427	0.0554813
790	Baseline	TNFSF12	CXCL11	ALUM	0.104895	0.749479		Baseline	TNFSF12	CXCL11	ALFQA	0.0979021	0.766288
791	Baseline	TNFSF12	LTA	ALUM	0.174825	0.58826		Baseline	TNFSF12	LTA	ALFQA	0.678322	0.0188251
792	Baseline	TNFSF12	MMP1	ALUM	0.0699301	0.834447		Baseline	TNFSF12	MMP1	ALFQA	0.216783	0.499115
793	wk12+24hr	TNFSF12	CCL8	ALUM	-0.122549	0.638963		wk12+24hr	TNFSF12	CCL8	ALFQA	0.125874	0.699712
794	wk12+24hr	TNFSF12	IL33	ALUM	0.247549	0.336734		wk12+24hr	TNFSF12	IL33	ALFQA	0.0909091	0.783197
795	wk12+24hr	TNFSF12	CXCL12	ALUM	0.193627	0.45504		wk12+24hr	TNFSF12	CXCL12	ALFQA	0.223776	0.484911
796	wk12+24hr	TNFSF12	OLR1	ALUM	0.240196	0.35168		wk12+24hr	TNFSF12	OLR1	ALFQA	0.125874	0.699712
797	wk12+24hr	TNFSF12	CXCL9	ALUM	0.0171569	0.951004		wk12+24hr	TNFSF12	CXCL9	ALFQA	0.00699301	0.99123
798	wk12+24hr	TNFSF12	TGFA	ALUM	0.509804	0.0386416		wk12+24hr	TNFSF12	TGFA	ALFQA	0.0909091	0.783197
799	wk12+24hr	TNFSF12	IL6	ALUM	-0.534314	0.0291847		wk12+24hr	TNFSF12	IL6	ALFQA	0.636364	0.0301143
800	wk12+24hr	TNFSF12	TNFSF12	ALUM	NA	NA		wk12+24hr	TNFSF12	TNFSF12	ALFQA	NA	NA
801	wk12+24hr	TNFSF12	CCL11	ALUM	0.110294	0.673357		wk12+24hr	TNFSF12	CCL11	ALFQA	-0.125874	0.699712
802	wk12+24hr	TNFSF12	HGF	ALUM	0.438725	0.0797626		wk12+24hr	TNFSF12	HGF	ALFQA	0.27972	0.378709
803	wk12+24hr	TNFSF12	FLT3LG	ALUM	0.00980392	0.973607		wk12+24hr	TNFSF12	FLT3LG	ALFQA	-0.0979021	0.766288
804	wk12+24hr	TNFSF12	IL17F	ALUM	0.247549	0.336734		wk12+24hr	TNFSF12	IL17F	ALFQA	-0.181818	0.572958
805	wk12+24hr	TNFSF12	IL7	ALUM	-0.0857843	0.744017		wk12+24hr	TNFSF12	IL7	ALFQA	0.461538	0.133836
806	wk12+24hr	TNFSF12	IL18	ALUM	-0.215686	0.404239		wk12+24hr	TNFSF12	IL18	ALFQA	0.405594	0.192612
807	wk12+24hr	TNFSF12	CCL13	ALUM	0.517157	0.0355851		wk12+24hr	TNFSF12	CCL13	ALFQA	-0.0979021	0.766288
808	wk12+24hr	TNFSF12	TNFSF10	ALUM	0.615196	0.0100562		wk12+24hr	TNFSF12	TNFSF10	ALFQA	-0.447552	0.147205
809	wk12+24hr	TNFSF12	CXCL10	ALUM	-0.198529	0.443473		wk12+24hr	TNFSF12	CXCL10	ALFQA	0	1
810	wk12+24hr	TNFSF12	CCL19	ALUM	-0.159314	0.540236		wk12+24hr	TNFSF12	CCL19	ALFQA	-0.181818	0.572958
811	wk12+24hr	TNFSF12	TNF	ALUM	0.237745	0.356747		wk12+24hr	TNFSF12	TNF	ALFQA	0.13986	0.667151
812	wk12+24hr	TNFSF12	IL15	ALUM	-0.00490196	0.988687		wk12+24hr	TNFSF12	IL15	ALFQA	0.314685	0.319472
813	wk12+24hr	TNFSF12	CCL3	ALUM	0.134804	0.605275		wk12+24hr	TNFSF12	CCL3	ALFQA	0.524476	0.0838846
814	wk12+24hr	TNFSF12	CXCL8	ALUM	-0.144608	0.578871		wk12+24hr	TNFSF12	CXCL8	ALFQA	0.34965	0.266004
815	wk12+24hr	TNFSF12	MMP12	ALUM	0.463235	0.062994		wk12+24hr	TNFSF12	MMP12	ALFQA	-0.286713	0.366408
816	wk12+24hr	TNFSF12	CSF2	ALUM	-0.00245098	0.996229		wk12+24hr	TNFSF12	CSF2	ALFQA	-0.195804	0.542874
817	wk12+24hr	TNFSF12	CSF3	ALUM	0.316176	0.215921		wk12+24hr	TNFSF12	CSF3	ALFQA	0.314685	0.319472
818	wk12+24hr	TNFSF12	VEGFA	ALUM	-0.35049	0.168044		wk12+24hr	TNFSF12	VEGFA	ALFQA	0.216783	0.499115
819	wk12+24hr	TNFSF12	IL17C	ALUM	0.294118	0.251066		wk12+24hr	TNFSF12	IL17C	ALFQA	-0.13986	0.667151
820	wk12+24hr	TNFSF12	EGF	ALUM	0.259804	0.312679		wk12+24hr	TNFSF12	EGF	ALFQA	0.230769	0.470906
821	wk12+24hr	TNFSF12	CCL2	ALUM	-0.269608	0.29421		wk12+24hr	TNFSF12	CCL2	ALFQA	0.0699301	0.834447
822	wk12+24hr	TNFSF12	IL17A	ALUM	0.296569	0.246989		wk12+24hr	TNFSF12	IL17A	ALFQA	-0.286713	0.366408
823	wk12+24hr	TNFSF12	OSM	ALUM	0.252451	0.326983		wk12+24hr	TNFSF12	OSM	ALFQA	0.496503	0.104093
824	wk12+24hr	TNFSF12	CSF1	ALUM	-0.272059	0.289701		wk12+24hr	TNFSF12	CSF1	ALFQA	-0.013986	0.973694
825	wk12+24hr	TNFSF12	CCL4	ALUM	0.171569	0.508985		wk12+24hr	TNFSF12	CCL4	ALFQA	0.426573	0.1689
826	wk12+24hr	TNFSF12	CXCL11	ALUM	0.205882	0.426417		wk12+24hr	TNFSF12	CXCL11	ALFQA	-0.167832	0.603728
827	wk12+24hr	TNFSF12	LTA	ALUM	0.193627	0.45504		wk12+24hr	TNFSF12	LTA	ALFQA	-0.013986	0.973694
828	wk12+24hr	TNFSF12	MMP1	ALUM	0.321078	0.20858		wk12+24hr	TNFSF12	MMP1	ALFQA	-0.195804	0.542874
829	wk13	TNFSF12	CCL8	ALUM	0.153846	0.63514		wk13	TNFSF12	CCL8	ALFQA	0.573427	0.0554813
830	wk13	TNFSF12	IL33	ALUM	0.293706	0.354333		wk13	TNFSF12	IL33	ALFQA	0.0629371	0.851682
831	wk13	TNFSF12	CXCL12	ALUM	0.538462	0.0749023		wk13	TNFSF12	CXCL12	ALFQA	0.398601	0.200973
832	wk13	TNFSF12	OLR1	ALUM	0.00699301	0.99123		wk13	TNFSF12	OLR1	ALFQA	0.524476	0.0838846
833	wk13	TNFSF12	CXCL9	ALUM	-0.0629371	0.851682		wk13	TNFSF12	CXCL9	ALFQA	0.398601	0.200973
834	wk13	TNFSF12	TGFA	ALUM	0.0559441	0.86898		wk13	TNFSF12	TGFA	ALFQA	0.706294	0.0132861
835	wk13	TNFSF12	IL6	ALUM	-0.377622	0.227443		wk13	TNFSF12	IL6	ALFQA	0.685315	0.017305
836	wk13	TNFSF12	TNFSF12	ALUM	NA	NA		wk13	TNFSF12	TNFSF12	ALFQA	NA	NA
837	wk13	TNFSF12	CCL11	ALUM	0.657343	0.0239811		wk13	TNFSF12	CCL11	ALFQA	0.41958	0.176577
838	wk13	TNFSF12	HGF	ALUM	0.524476	0.0838846		wk13	TNFSF12	HGF	ALFQA	0.636364	0.0301143
839	wk13	TNFSF12	FLT3LG	ALUM	-0.0699301	0.834447		wk13	TNFSF12	FLT3LG	ALFQA	0.244755	0.443504
840	wk13	TNFSF12	IL17F	ALUM	-0.00699301	0.99123		wk13	TNFSF12	IL17F	ALFQA	-0.237762	0.457102
841	wk13	TNFSF12	IL7	ALUM	0.272727	0.391233		wk13	TNFSF12	IL7	ALFQA	0.566434	0.0590341
842	wk13	TNFSF12	IL18	ALUM	0.762238	0.00589748		wk13	TNFSF12	IL18	ALFQA	0.811189	0.00236893
843	wk13	TNFSF12	CCL13	ALUM	0.0629371	0.851682		wk13	TNFSF12	CCL13	ALFQA	0.545455	0.0706789
844	wk13	TNFSF12	TNFSF10	ALUM	-0.307692	0.330863		wk13	TNFSF12	TNFSF10	ALFQA	0.608392	0.040002
845	wk13	TNFSF12	CXCL10	ALUM	0.0769231	0.817283		wk13	TNFSF12	CXCL10	ALFQA	0.223776	0.484911
846	wk13	TNFSF12	CCL19	ALUM	0.237762	0.457102		wk13	TNFSF12	CCL19	ALFQA	0.699301	0.0145393
847	wk13	TNFSF12	TNF	ALUM	0.174825	0.58826		wk13	TNFSF12	TNF	ALFQA	0.461538	0.133836
848	wk13	TNFSF12	IL15	ALUM	0.685315	0.017305		wk13	TNFSF12	IL15	ALFQA	0.818182	0.0020272
849	wk13	TNFSF12	CCL3	ALUM	0.202797	0.5281		wk13	TNFSF12	CCL3	ALFQA	0.314685	0.319472
850	wk13	TNFSF12	CXCL8	ALUM	0.51049	0.0936054		wk13	TNFSF12	CXCL8	ALFQA	0.587413	0.0488449
851	wk13	TNFSF12	MMP12	ALUM	-0.027972	0.938663		wk13	TNFSF12	MMP12	ALFQA	0.594406	0.0457531
852	wk13	TNFSF12	CSF2	ALUM	-0.020979	0.956169		wk13	TNFSF12	CSF2	ALFQA	0.314685	0.319472
853	wk13	TNFSF12	CSF3	ALUM	-0.454545	0.140413		wk13	TNFSF12	CSF3	ALFQA	0.147111	0.648215
854	wk13	TNFSF12	VEGFA	ALUM	0.230769	0.470906		wk13	TNFSF12	VEGFA	ALFQA	0.594406	0.0457531
855	wk13	TNFSF12	IL17C	ALUM	-0.174825	0.58826		wk13	TNFSF12	IL17C	ALFQA	-0.0559441	0.86898
856	wk13	TNFSF12	EGF	ALUM	0.531469	0.0793029		wk13	TNFSF12	EGF	ALFQA	0.398601	0.200973
857	wk13	TNFSF12	CCL2	ALUM	0.328671	0.297385		wk13	TNFSF12	CCL2	ALFQA	0.545455	0.0706789
858	wk13	TNFSF12	IL17A	ALUM	-0.020979	0.956169		wk13	TNFSF12	IL17A	ALFQA	-0.0909091	0.783197
859	wk13	TNFSF12	OSM	ALUM	-0.118881	0.716184		wk13	TNFSF12	OSM	ALFQA	0.664336	0.0221592
860	wk13	TNFSF12	CSF1	ALUM	-0.146853	0.651073		wk13	TNFSF12	CSF1	ALFQA	0.251748	0.430115
861	wk13	TNFSF12	CCL4	ALUM	0.482517	0.115374		wk13	TNFSF12	CCL4	ALFQA	0.0559441	0.86898
862	wk13	TNFSF12	CXCL11	ALUM	0.335664	0.286691		wk13	TNFSF12	CXCL11	ALFQA	0.482517	0.115374
863	wk13	TNFSF12	LTA	ALUM	0.265734	0.403977		wk13	TNFSF12	LTA	ALFQA	0.314685	0.319472
864	wk13	TNFSF12	MMP1	ALUM	-0.20979	0.513513		wk13	TNFSF12	MMP1	ALFQA	0.545455	0.0706789
865	Baseline	CCL11	CCL8	ALUM	0.0909091	0.783197		Baseline	CCL11	CCL8	ALFQA	0.111888	0.732775
866	Baseline	CCL11	IL33	ALUM	-0.503497	0.0987516		Baseline	CCL11	IL33	ALFQA	0.258741	0.416938
867	Baseline	CCL11	CXCL12	ALUM	0.0559441	0.86898		Baseline	CCL11	CXCL12	ALFQA	-0.223776	0.484911
868	Baseline	CCL11	OLR1	ALUM	0.048951	0.886335		Baseline	CCL11	OLR1	ALFQA	0.272727	0.391233
869	Baseline	CCL11	CXCL9	ALUM	0.265734	0.403977		Baseline	CCL11	CXCL9	ALFQA	-0.104895	0.749479
870	Baseline	CCL11	TGFA	ALUM	0.0769231	0.817283		Baseline	CCL11	TGFA	ALFQA	0.048951	0.886335
871	Baseline	CCL11	IL6	ALUM	-0.20979	0.513513		Baseline	CCL11	IL6	ALFQA	-0.258741	0.416938
872	Baseline	CCL11	TNFSF12	ALUM	0.475524	0.121319		Baseline	CCL11	TNFSF12	ALFQA	0.0839161	0.800198
873	Baseline	CCL11	CCL11	ALUM	NA	NA		Baseline	CCL11	CCL11	ALFQA	NA	NA
874	Baseline	CCL11	HGF	ALUM	-0.153846	0.63514		Baseline	CCL11	HGF	ALFQA	0.384615	0.218387
875	Baseline	CCL11	FLT3LG	ALUM	-0.0629371	0.851682		Baseline	CCL11	FLT3LG	ALFQA	-0.0769231	0.817283
876	Baseline	CCL11	IL17F	ALUM	0.265734	0.403977		Baseline	CCL11	IL17F	ALFQA	-0.342657	0.276231
877	Baseline	CCL11	IL7	ALUM	-0.13986	0.667151		Baseline	CCL11	IL7	ALFQA	0.615385	0.0373345
878	Baseline	CCL11	IL18	ALUM	0.300699	0.342483		Baseline	CCL11	IL18	ALFQA	-0.153846	0.63514
879	Baseline	CCL11	CCL13	ALUM	0.237762	0.457102		Baseline	CCL11	CCL13	ALFQA	0.545455	0.0706789
880	Baseline	CCL11	TNFSF10	ALUM	0.188811	0.557828		Baseline	CCL11	TNFSF10	ALFQA	0.167832	0.603728
881	Baseline	CCL11	CXCL10	ALUM	0.132867	0.683366		Baseline	CCL11	CXCL10	ALFQA	-0.111888	0.732775
882	Baseline	CCL11	CCL19	ALUM	0.629371	0.0323947		Baseline	CCL11	CCL19	ALFQA	-0.0839161	0.800198
883	Baseline	CCL11	TNF	ALUM	0.629371	0.0323947		Baseline	CCL11	TNF	ALFQA	-0.167832	0.603728
884	Baseline	CCL11	IL15	ALUM	0.048951	0.886335		Baseline	CCL11	IL15	ALFQA	-0.020979	0.956169
885	Baseline	CCL11	CCL3	ALUM	0.041958	0.903739		Baseline	CCL11	CCL3	ALFQA	-0.293706	0.354333
886	Baseline	CCL11	CXCL8	ALUM	-0.230769	0.470906		Baseline	CCL11	CXCL8	ALFQA	0.482517	0.115374
887	Baseline	CCL11	MMP12	ALUM	0.524476	0.0838846		Baseline	CCL11	MMP12	ALFQA	0.0699301	0.834447
888	Baseline	CCL11	CSF2	ALUM	0.370629	0.236732		Baseline	CCL11	CSF2	ALFQA	-0.230769	0.470906
889	Baseline	CCL11	CSF3	ALUM	-0.133806	0.678447		Baseline	CCL11	CSF3	ALFQA	0.426573	0.1689
890	Baseline	CCL11	VEGFA	ALUM	-0.405594	0.192612		Baseline	CCL11	VEGFA	ALFQA	-0.391608	0.209564
891	Baseline	CCL11	IL17C	ALUM	0.118881	0.716184		Baseline	CCL11	IL17C	ALFQA	0.034965	0.921184
892	Baseline	CCL11	EGF	ALUM	0.363636	0.246255		Baseline	CCL11	EGF	ALFQA	0.405594	0.192612
893	Baseline	CCL11	CCL2	ALUM	0.0909091	0.783197		Baseline	CCL11	CCL2	ALFQA	0.335664	0.286691
894	Baseline	CCL11	IL17A	ALUM	-0.0769231	0.817283		Baseline	CCL11	IL17A	ALFQA	-0.482517	0.115374
895	Baseline	CCL11	OSM	ALUM	-0.20979	0.513513		Baseline	CCL11	OSM	ALFQA	0.20979	0.513513
896	Baseline	CCL11	CSF1	ALUM	-0.433566	0.161446		Baseline	CCL11	CSF1	ALFQA	0.244755	0.443504
897	Baseline	CCL11	CCL4	ALUM	0.0769231	0.817283		Baseline	CCL11	CCL4	ALFQA	-0.223776	0.484911
898	Baseline	CCL11	CXCL11	ALUM	0.321678	0.308312		Baseline	CCL11	CXCL11	ALFQA	0.181818	0.572958
899	Baseline	CCL11	LTA	ALUM	0.132867	0.683366		Baseline	CCL11	LTA	ALFQA	-0.125874	0.699712
900	Baseline	CCL11	MMP1	ALUM	0.342657	0.276231		Baseline	CCL11	MMP1	ALFQA	-0.0769231	0.817283
901	wk12+24hr	CCL11	CCL8	ALUM	0.397059	0.115604		wk12+24hr	CCL11	CCL8	ALFQA	0.272727	0.391233
902	wk12+24hr	CCL11	IL33	ALUM	0.0416667	0.87602		wk12+24hr	CCL11	IL33	ALFQA	0.13986	0.667151
903	wk12+24hr	CCL11	CXCL12	ALUM	0.296569	0.246989		wk12+24hr	CCL11	CXCL12	ALFQA	0.027972	0.938663
904	wk12+24hr	CCL11	OLR1	ALUM	-0.105392	0.687298		wk12+24hr	CCL11	OLR1	ALFQA	0.181818	0.572958
905	wk12+24hr	CCL11	CXCL9	ALUM	0.289216	0.259349		wk12+24hr	CCL11	CXCL9	ALFQA	0.79021	0.00361681
906	wk12+24hr	CCL11	TGFA	ALUM	0.210784	0.415247		wk12+24hr	CCL11	TGFA	ALFQA	0.00699301	0.99123
907	wk12+24hr	CCL11	IL6	ALUM	0.25	0.331837		wk12+24hr	CCL11	IL6	ALFQA	0.13986	0.667151
908	wk12+24hr	CCL11	TNFSF12	ALUM	0.110294	0.673357		wk12+24hr	CCL11	TNFSF12	ALFQA	-0.125874	0.699712
909	wk12+24hr	CCL11	CCL11	ALUM	NA	NA		wk12+24hr	CCL11	CCL11	ALFQA	NA	NA
910	wk12+24hr	CCL11	HGF	ALUM	-0.0171569	0.951004		wk12+24hr	CCL11	HGF	ALFQA	-0.146853	0.651073
911	wk12+24hr	CCL11	FLT3LG	ALUM	-0.17402	0.502842		wk12+24hr	CCL11	FLT3LG	ALFQA	0.818182	0.0020272
912	wk12+24hr	CCL11	IL17F	ALUM	-0.14951	0.56586		wk12+24hr	CCL11	IL17F	ALFQA	-0.531469	0.0793029
913	wk12+24hr	CCL11	IL7	ALUM	0.159314	0.540236		wk12+24hr	CCL11	IL7	ALFQA	-0.0559441	0.86898
914	wk12+24hr	CCL11	IL18	ALUM	0.196078	0.449237		wk12+24hr	CCL11	IL18	ALFQA	0.132867	0.683366
915	wk12+24hr	CCL11	CCL13	ALUM	0.254902	0.322172		wk12+24hr	CCL11	CCL13	ALFQA	0.00699301	0.99123
916	wk12+24hr	CCL11	TNFSF10	ALUM	0.112745	0.666424		wk12+24hr	CCL11	TNFSF10	ALFQA	0.370629	0.236732
917	wk12+24hr	CCL11	CXCL10	ALUM	0.370098	0.144269		wk12+24hr	CCL11	CXCL10	ALFQA	0.426573	0.1689
918	wk12+24hr	CCL11	CCL19	ALUM	0.272059	0.289701		wk12+24hr	CCL11	CCL19	ALFQA	0.538462	0.0749023
919	wk12+24hr	CCL11	TNF	ALUM	0.0808824	0.758414		wk12+24hr	CCL11	TNF	ALFQA	-0.0559441	0.86898
920	wk12+24hr	CCL11	IL15	ALUM	-0.323529	0.204973		wk12+24hr	CCL11	IL15	ALFQA	0.13986	0.667151
921	wk12+24hr	CCL11	CCL3	ALUM	-0.0539216	0.838873		wk12+24hr	CCL11	CCL3	ALFQA	-0.013986	0.973694
922	wk12+24hr	CCL11	CXCL8	ALUM	0.171569	0.508985		wk12+24hr	CCL11	CXCL8	ALFQA	-0.300699	0.342483
923	wk12+24hr	CCL11	MMP12	ALUM	-0.0269608	0.920927		wk12+24hr	CCL11	MMP12	ALFQA	0.041958	0.903739
924	wk12+24hr	CCL11	CSF2	ALUM	0.0710784	0.787438		wk12+24hr	CCL11	CSF2	ALFQA	0.643357	0.0279546
925	wk12+24hr	CCL11	CSF3	ALUM	0.656863	0.00522956		wk12+24hr	CCL11	CSF3	ALFQA	-0.300699	0.342483
926	wk12+24hr	CCL11	VEGFA	ALUM	-0.0514706	0.846278		wk12+24hr	CCL11	VEGFA	ALFQA	-0.146853	0.651073
927	wk12+24hr	CCL11	IL17C	ALUM	-0.289216	0.259349		wk12+24hr	CCL11	IL17C	ALFQA	-0.314685	0.319472
928	wk12+24hr	CCL11	EGF	ALUM	0.203431	0.432063		wk12+24hr	CCL11	EGF	ALFQA	-0.335664	0.286691
929	wk12+24hr	CCL11	CCL2	ALUM	0.389706	0.122974		wk12+24hr	CCL11	CCL2	ALFQA	0.629371	0.0323947
930	wk12+24hr	CCL11	IL17A	ALUM	0.0931373	0.722578		wk12+24hr	CCL11	IL17A	ALFQA	-0.608392	0.040002
931	wk12+24hr	CCL11	OSM	ALUM	0.220588	0.393394		wk12+24hr	CCL11	OSM	ALFQA	-0.153846	0.63514
932	wk12+24hr	CCL11	CSF1	ALUM	-0.203431	0.432063		wk12+24hr	CCL11	CSF1	ALFQA	-0.398601	0.200973
933	wk12+24hr	CCL11	CCL4	ALUM	0.0122549	0.966069		wk12+24hr	CCL11	CCL4	ALFQA	-0.0979021	0.766288
934	wk12+24hr	CCL11	CXCL11	ALUM	0.448529	0.0726969		wk12+24hr	CCL11	CXCL11	ALFQA	0.454545	0.140413
935	wk12+24hr	CCL11	LTA	ALUM	-0.0808824	0.758414		wk12+24hr	CCL11	LTA	ALFQA	0.363636	0.246255
936	wk12+24hr	CCL11	MMP1	ALUM	-0.0931373	0.722578		wk12+24hr	CCL11	MMP1	ALFQA	0.13986	0.667151
937	wk13	CCL11	CCL8	ALUM	0.27972	0.378709		wk13	CCL11	CCL8	ALFQA	0.195804	0.542874
938	wk13	CCL11	IL33	ALUM	0.356643	0.256013		wk13	CCL11	IL33	ALFQA	0.265734	0.403977
939	wk13	CCL11	CXCL12	ALUM	0.601399	0.0428069		wk13	CCL11	CXCL12	ALFQA	0.461538	0.133836
940	wk13	CCL11	OLR1	ALUM	-0.167832	0.603728		wk13	CCL11	OLR1	ALFQA	0.181818	0.572958
941	wk13	CCL11	CXCL9	ALUM	0.0629371	0.851682		wk13	CCL11	CXCL9	ALFQA	0.034965	0.921184
942	wk13	CCL11	TGFA	ALUM	0.0559441	0.86898		wk13	CCL11	TGFA	ALFQA	0.356643	0.256013
943	wk13	CCL11	IL6	ALUM	-0.27972	0.378709		wk13	CCL11	IL6	ALFQA	0.678322	0.0188251
944	wk13	CCL11	TNFSF12	ALUM	0.657343	0.0239811		wk13	CCL11	TNFSF12	ALFQA	0.41958	0.176577
945	wk13	CCL11	CCL11	ALUM	NA	NA		wk13	CCL11	CCL11	ALFQA	NA	NA
946	wk13	CCL11	HGF	ALUM	0.58042	0.0520862		wk13	CCL11	HGF	ALFQA	0.601399	0.0428069
947	wk13	CCL11	FLT3LG	ALUM	-0.293706	0.354333		wk13	CCL11	FLT3LG	ALFQA	0.041958	0.903739
948	wk13	CCL11	IL17F	ALUM	0.202797	0.5281		wk13	CCL11	IL17F	ALFQA	-0.356643	0.256013
949	wk13	CCL11	IL7	ALUM	0.398601	0.200973		wk13	CCL11	IL7	ALFQA	0.41958	0.176577
950	wk13	CCL11	IL18	ALUM	0.643357	0.0279546		wk13	CCL11	IL18	ALFQA	0.440559	0.154216
951	wk13	CCL11	CCL13	ALUM	-0.013986	0.973694		wk13	CCL11	CCL13	ALFQA	0.58042	0.0520862
952	wk13	CCL11	TNFSF10	ALUM	-0.174825	0.58826		wk13	CCL11	TNFSF10	ALFQA	0.356643	0.256013
953	wk13	CCL11	CXCL10	ALUM	0.258741	0.416938		wk13	CCL11	CXCL10	ALFQA	-0.020979	0.956169
954	wk13	CCL11	CCL19	ALUM	0.118881	0.716184		wk13	CCL11	CCL19	ALFQA	0.762238	0.00589748
955	wk13	CCL11	TNF	ALUM	0.13986	0.667151		wk13	CCL11	TNF	ALFQA	0.195804	0.542874
956	wk13	CCL11	IL15	ALUM	0.461538	0.133836		wk13	CCL11	IL15	ALFQA	0.405594	0.192612
957	wk13	CCL11	CCL3	ALUM	0.475524	0.121319		wk13	CCL11	CCL3	ALFQA	0.041958	0.903739
958	wk13	CCL11	CXCL8	ALUM	0.832168	0.00144087		wk13	CCL11	CXCL8	ALFQA	0.356643	0.256013
959	wk13	CCL11	MMP12	ALUM	-0.013986	0.973694		wk13	CCL11	MMP12	ALFQA	0.265734	0.403977
960	wk13	CCL11	CSF2	ALUM	-0.0629371	0.851682		wk13	CCL11	CSF2	ALFQA	0.293706	0.354333
961	wk13	CCL11	CSF3	ALUM	-0.258741	0.416938		wk13	CCL11	CSF3	ALFQA	-0.00350263	0.99138
962	wk13	CCL11	VEGFA	ALUM	0.013986	0.973694		wk13	CCL11	VEGFA	ALFQA	0.524476	0.0838846
963	wk13	CCL11	IL17C	ALUM	0.153846	0.63514		wk13	CCL11	IL17C	ALFQA	-0.531469	0.0793029
964	wk13	CCL11	EGF	ALUM	0.804196	0.00274614		wk13	CCL11	EGF	ALFQA	0.552448	0.066629
965	wk13	CCL11	CCL2	ALUM	0.41958	0.176577		wk13	CCL11	CCL2	ALFQA	0.811189	0.00236893
966	wk13	CCL11	IL17A	ALUM	0.132867	0.683366		wk13	CCL11	IL17A	ALFQA	-0.293706	0.354333
967	wk13	CCL11	OSM	ALUM	-0.188811	0.557828		wk13	CCL11	OSM	ALFQA	0.594406	0.0457531
968	wk13	CCL11	CSF1	ALUM	-0.48951	0.109632		wk13	CCL11	CSF1	ALFQA	-0.013986	0.973694
969	wk13	CCL11	CCL4	ALUM	0.629371	0.0323947		wk13	CCL11	CCL4	ALFQA	-0.027972	0.938663
970	wk13	CCL11	CXCL11	ALUM	0.328671	0.297385		wk13	CCL11	CXCL11	ALFQA	0.72028	0.0110205
971	wk13	CCL11	LTA	ALUM	-0.0629371	0.851682		wk13	CCL11	LTA	ALFQA	-0.237762	0.457102
972	wk13	CCL11	MMP1	ALUM	-0.272727	0.391233		wk13	CCL11	MMP1	ALFQA	0.188811	0.557828
973	Baseline	HGF	CCL8	ALUM	-0.146853	0.651073		Baseline	HGF	CCL8	ALFQA	0.0979021	0.766288
974	Baseline	HGF	IL33	ALUM	0.65035	0.0259115		Baseline	HGF	IL33	ALFQA	0.27972	0.378709
975	Baseline	HGF	CXCL12	ALUM	0.328671	0.297385		Baseline	HGF	CXCL12	ALFQA	-0.153846	0.63514
976	Baseline	HGF	OLR1	ALUM	0.27972	0.378709		Baseline	HGF	OLR1	ALFQA	0.587413	0.0488449
977	Baseline	HGF	CXCL9	ALUM	-0.34965	0.266004		Baseline	HGF	CXCL9	ALFQA	0.475524	0.121319
978	Baseline	HGF	TGFA	ALUM	0.461538	0.133836		Baseline	HGF	TGFA	ALFQA	0.0699301	0.834447
979	Baseline	HGF	IL6	ALUM	0.041958	0.903739		Baseline	HGF	IL6	ALFQA	-0.167832	0.603728
980	Baseline	HGF	TNFSF12	ALUM	0.041958	0.903739		Baseline	HGF	TNFSF12	ALFQA	0.020979	0.956169
981	Baseline	HGF	CCL11	ALUM	-0.153846	0.63514		Baseline	HGF	CCL11	ALFQA	0.384615	0.218387
982	Baseline	HGF	HGF	ALUM	NA	NA		Baseline	HGF	HGF	ALFQA	NA	NA
983	Baseline	HGF	FLT3LG	ALUM	0.111888	0.732775		Baseline	HGF	FLT3LG	ALFQA	-0.664336	0.0221592
984	Baseline	HGF	IL17F	ALUM	0.223776	0.484911		Baseline	HGF	IL17F	ALFQA	0.251748	0.430115
985	Baseline	HGF	IL7	ALUM	-0.013986	0.973694		Baseline	HGF	IL7	ALFQA	0.643357	0.0279546
986	Baseline	HGF	IL18	ALUM	0.272727	0.391233		Baseline	HGF	IL18	ALFQA	0.125874	0.699712
987	Baseline	HGF	CCL13	ALUM	0.13986	0.667151		Baseline	HGF	CCL13	ALFQA	0.909091	0
988	Baseline	HGF	TNFSF10	ALUM	0.321678	0.308312		Baseline	HGF	TNFSF10	ALFQA	0.174825	0.58826
989	Baseline	HGF	CXCL10	ALUM	-0.328671	0.297385		Baseline	HGF	CXCL10	ALFQA	0.153846	0.63514
990	Baseline	HGF	CCL19	ALUM	-0.433566	0.161446		Baseline	HGF	CCL19	ALFQA	0.181818	0.572958
991	Baseline	HGF	TNF	ALUM	-0.244755	0.443504		Baseline	HGF	TNF	ALFQA	-0.538462	0.0749023
992	Baseline	HGF	IL15	ALUM	-0.020979	0.956169		Baseline	HGF	IL15	ALFQA	0.286713	0.366408
993	Baseline	HGF	CCL3	ALUM	0.195804	0.542874		Baseline	HGF	CCL3	ALFQA	0.048951	0.886335
994	Baseline	HGF	CXCL8	ALUM	0.216783	0.499115		Baseline	HGF	CXCL8	ALFQA	0.531469	0.0793029
995	Baseline	HGF	MMP12	ALUM	-0.125874	0.699712		Baseline	HGF	MMP12	ALFQA	-0.370629	0.236732
996	Baseline	HGF	CSF2	ALUM	0.258741	0.416938		Baseline	HGF	CSF2	ALFQA	0.0979021	0.766288
997	Baseline	HGF	CSF3	ALUM	0.176061	0.584141		Baseline	HGF	CSF3	ALFQA	0.048951	0.886335
998	Baseline	HGF	VEGFA	ALUM	0.0909091	0.783197		Baseline	HGF	VEGFA	ALFQA	-0.195804	0.542874
999	Baseline	HGF	IL17C	ALUM	0.545455	0.0706789		Baseline	HGF	IL17C	ALFQA	0.475524	0.121319
1000	Baseline	HGF	EGF	ALUM	0.573427	0.0554813		Baseline	HGF	EGF	ALFQA	0.811189	0.00236893
1001	Baseline	HGF	CCL2	ALUM	-0.0909091	0.783197		Baseline	HGF	CCL2	ALFQA	0.664336	0.0221592
1002	Baseline	HGF	IL17A	ALUM	-0.0559441	0.86898		Baseline	HGF	IL17A	ALFQA	-0.00699301	0.99123
1003	Baseline	HGF	OSM	ALUM	0.734266	0.0090521		Baseline	HGF	OSM	ALFQA	0.566434	0.0590341
1004	Baseline	HGF	CSF1	ALUM	0.146853	0.651073		Baseline	HGF	CSF1	ALFQA	0.391608	0.209564
1005	Baseline	HGF	CCL4	ALUM	0.160839	0.619356		Baseline	HGF	CCL4	ALFQA	0.0699301	0.834447
1006	Baseline	HGF	CXCL11	ALUM	0.293706	0.354333		Baseline	HGF	CXCL11	ALFQA	0.825175	0.0017186
1007	Baseline	HGF	LTA	ALUM	0.034965	0.921184		Baseline	HGF	LTA	ALFQA	-0.272727	0.391233
1008	Baseline	HGF	MMP1	ALUM	-0.216783	0.499115		Baseline	HGF	MMP1	ALFQA	-0.48951	0.109632
1009	wk12+24hr	HGF	CCL8	ALUM	0.0539216	0.838873		wk12+24hr	HGF	CCL8	ALFQA	-0.0979021	0.766288
1010	wk12+24hr	HGF	IL33	ALUM	0.105392	0.687298		wk12+24hr	HGF	IL33	ALFQA	0.377622	0.227443
1011	wk12+24hr	HGF	CXCL12	ALUM	0.286765	0.263555		wk12+24hr	HGF	CXCL12	ALFQA	0.272727	0.391233
1012	wk12+24hr	HGF	OLR1	ALUM	0.414216	0.0996585		wk12+24hr	HGF	OLR1	ALFQA	0.636364	0.0301143
1013	wk12+24hr	HGF	CXCL9	ALUM	-0.0563725	0.83148		wk12+24hr	HGF	CXCL9	ALFQA	-0.384615	0.218387
1014	wk12+24hr	HGF	TGFA	ALUM	0.355392	0.161862		wk12+24hr	HGF	TGFA	ALFQA	0.713287	0.0121144
1015	wk12+24hr	HGF	IL6	ALUM	0.139706	0.59201		wk12+24hr	HGF	IL6	ALFQA	0.370629	0.236732
1016	wk12+24hr	HGF	TNFSF12	ALUM	0.438725	0.0797626		wk12+24hr	HGF	TNFSF12	ALFQA	0.27972	0.378709
1017	wk12+24hr	HGF	CCL11	ALUM	-0.0171569	0.951004		wk12+24hr	HGF	CCL11	ALFQA	-0.146853	0.651073
1018	wk12+24hr	HGF	HGF	ALUM	NA	NA		wk12+24hr	HGF	HGF	ALFQA	NA	NA
1019	wk12+24hr	HGF	FLT3LG	ALUM	0.0808824	0.758414		wk12+24hr	HGF	FLT3LG	ALFQA	-0.412587	0.184481
1020	wk12+24hr	HGF	IL17F	ALUM	0.169118	0.515164		wk12+24hr	HGF	IL17F	ALFQA	0.0629371	0.851682
1021	wk12+24hr	HGF	IL7	ALUM	0.531863	0.0300391		wk12+24hr	HGF	IL7	ALFQA	0.874126	0.000308861
1022	wk12+24hr	HGF	IL18	ALUM	0.272059	0.289701		wk12+24hr	HGF	IL18	ALFQA	0.538462	0.0749023
1023	wk12+24hr	HGF	CCL13	ALUM	0.357843	0.158831		wk12+24hr	HGF	CCL13	ALFQA	0.174825	0.58826
1024	wk12+24hr	HGF	TNFSF10	ALUM	-0.0269608	0.920927		wk12+24hr	HGF	TNFSF10	ALFQA	-0.734266	0.0090521
1025	wk12+24hr	HGF	CXCL10	ALUM	-0.127451	0.6254		wk12+24hr	HGF	CXCL10	ALFQA	-0.447552	0.147205
1026	wk12+24hr	HGF	CCL19	ALUM	0.0931373	0.722578		wk12+24hr	HGF	CCL19	ALFQA	-0.426573	0.1689
1027	wk12+24hr	HGF	TNF	ALUM	0.289216	0.259349		wk12+24hr	HGF	TNF	ALFQA	-0.314685	0.319472
1028	wk12+24hr	HGF	IL15	ALUM	-0.323529	0.204973		wk12+24hr	HGF	IL15	ALFQA	-0.118881	0.716184
1029	wk12+24hr	HGF	CCL3	ALUM	0.357843	0.158831		wk12+24hr	HGF	CCL3	ALFQA	0.342657	0.276231
1030	wk12+24hr	HGF	CXCL8	ALUM	0.45098	0.0710064		wk12+24hr	HGF	CXCL8	ALFQA	0.825175	0.0017186
1031	wk12+24hr	HGF	MMP12	ALUM	0.343137	0.177621		wk12+24hr	HGF	MMP12	ALFQA	-0.377622	0.227443
1032	wk12+24hr	HGF	CSF2	ALUM	0.267157	0.298762		wk12+24hr	HGF	CSF2	ALFQA	-0.433566	0.161446
1033	wk12+24hr	HGF	CSF3	ALUM	0.00490196	0.988687		wk12+24hr	HGF	CSF3	ALFQA	-0.181818	0.572958
1034	wk12+24hr	HGF	VEGFA	ALUM	0.240196	0.35168		wk12+24hr	HGF	VEGFA	ALFQA	0.265734	0.403977
1035	wk12+24hr	HGF	IL17C	ALUM	0.333333	0.190965		wk12+24hr	HGF	IL17C	ALFQA	-0.153846	0.63514
1036	wk12+24hr	HGF	EGF	ALUM	0.830882	2.82982e-05		wk12+24hr	HGF	EGF	ALFQA	0.867133	0.000443302
1037	wk12+24hr	HGF	CCL2	ALUM	0.39951	0.11322		wk12+24hr	HGF	CCL2	ALFQA	0.0559441	0.86898
1038	wk12+24hr	HGF	IL17A	ALUM	0.178922	0.490666		wk12+24hr	HGF	IL17A	ALFQA	-0.216783	0.499115
1039	wk12+24hr	HGF	OSM	ALUM	0.492647	0.0465658		wk12+24hr	HGF	OSM	ALFQA	0.888112	9.16586e-05
1040	wk12+24hr	HGF	CSF1	ALUM	0.171569	0.508985		wk12+24hr	HGF	CSF1	ALFQA	0.370629	0.236732
1041	wk12+24hr	HGF	CCL4	ALUM	0.237745	0.356747		wk12+24hr	HGF	CCL4	ALFQA	0.335664	0.286691
1042	wk12+24hr	HGF	CXCL11	ALUM	0.134804	0.605275		wk12+24hr	HGF	CXCL11	ALFQA	0.0909091	0.783197
1043	wk12+24hr	HGF	LTA	ALUM	-0.0588235	0.824102		wk12+24hr	HGF	LTA	ALFQA	-0.818182	0.0020272
1044	wk12+24hr	HGF	MMP1	ALUM	-0.0441176	0.868568		wk12+24hr	HGF	MMP1	ALFQA	0.153846	0.63514
1045	wk13	HGF	CCL8	ALUM	-0.00699301	0.99123		wk13	HGF	CCL8	ALFQA	0.48951	0.109632
1046	wk13	HGF	IL33	ALUM	0.573427	0.0554813		wk13	HGF	IL33	ALFQA	0.272727	0.391233
1047	wk13	HGF	CXCL12	ALUM	0.433566	0.161446		wk13	HGF	CXCL12	ALFQA	0.734266	0.0090521
1048	wk13	HGF	OLR1	ALUM	0.244755	0.443504		wk13	HGF	OLR1	ALFQA	0.804196	0.00274614
1049	wk13	HGF	CXCL9	ALUM	-0.0769231	0.817283		wk13	HGF	CXCL9	ALFQA	0.034965	0.921184
1050	wk13	HGF	TGFA	ALUM	0.370629	0.236732		wk13	HGF	TGFA	ALFQA	0.636364	0.0301143
1051	wk13	HGF	IL6	ALUM	0.0699301	0.834447		wk13	HGF	IL6	ALFQA	0.545455	0.0706789
1052	wk13	HGF	TNFSF12	ALUM	0.524476	0.0838846		wk13	HGF	TNFSF12	ALFQA	0.636364	0.0301143
1053	wk13	HGF	CCL11	ALUM	0.58042	0.0520862		wk13	HGF	CCL11	ALFQA	0.601399	0.0428069
1054	wk13	HGF	HGF	ALUM	NA	NA		wk13	HGF	HGF	ALFQA	NA	NA
1055	wk13	HGF	FLT3LG	ALUM	-0.216783	0.499115		wk13	HGF	FLT3LG	ALFQA	0.195804	0.542874
1056	wk13	HGF	IL17F	ALUM	-0.118881	0.716184		wk13	HGF	IL17F	ALFQA	-0.216783	0.499115
1057	wk13	HGF	IL7	ALUM	0.111888	0.732775		wk13	HGF	IL7	ALFQA	0.895105	5.94154e-06
1058	wk13	HGF	IL18	ALUM	0.321678	0.308312		wk13	HGF	IL18	ALFQA	0.587413	0.0488449
1059	wk13	HGF	CCL13	ALUM	0.293706	0.354333		wk13	HGF	CCL13	ALFQA	0.468531	0.127473
1060	wk13	HGF	TNFSF10	ALUM	-0.363636	0.246255		wk13	HGF	TNFSF10	ALFQA	0.692308	0.0158777
1061	wk13	HGF	CXCL10	ALUM	-0.230769	0.470906		wk13	HGF	CXCL10	ALFQA	0.202797	0.5281
1062	wk13	HGF	CCL19	ALUM	-0.223776	0.484911		wk13	HGF	CCL19	ALFQA	0.713287	0.0121144
1063	wk13	HGF	TNF	ALUM	-0.216783	0.499115		wk13	HGF	TNF	ALFQA	0.594406	0.0457531
1064	wk13	HGF	IL15	ALUM	0.706294	0.0132861		wk13	HGF	IL15	ALFQA	0.72028	0.0110205
1065	wk13	HGF	CCL3	ALUM	0.65035	0.0259115		wk13	HGF	CCL3	ALFQA	0.608392	0.040002
1066	wk13	HGF	CXCL8	ALUM	0.482517	0.115374		wk13	HGF	CXCL8	ALFQA	0.895105	5.94154e-06
1067	wk13	HGF	MMP12	ALUM	-0.27972	0.378709		wk13	HGF	MMP12	ALFQA	0.251748	0.430115
1068	wk13	HGF	CSF2	ALUM	-0.370629	0.236732		wk13	HGF	CSF2	ALFQA	0.195804	0.542874
1069	wk13	HGF	CSF3	ALUM	-0.559441	0.0627487		wk13	HGF	CSF3	ALFQA	0.497374	0.0999139
1070	wk13	HGF	VEGFA	ALUM	0.0559441	0.86898		wk13	HGF	VEGFA	ALFQA	0.818182	0.0020272
1071	wk13	HGF	IL17C	ALUM	-0.00699301	0.99123		wk13	HGF	IL17C	ALFQA	-0.265734	0.403977
1072	wk13	HGF	EGF	ALUM	0.559441	0.0627487		wk13	HGF	EGF	ALFQA	0.881119	0.000192153
1073	wk13	HGF	CCL2	ALUM	0.692308	0.0158777		wk13	HGF	CCL2	ALFQA	0.797203	0.00316125
1074	wk13	HGF	IL17A	ALUM	0.0979021	0.766288		wk13	HGF	IL17A	ALFQA	0.013986	0.973694
1075	wk13	HGF	OSM	ALUM	0.433566	0.161446		wk13	HGF	OSM	ALFQA	0.923077	0
1076	wk13	HGF	CSF1	ALUM	-0.146853	0.651073		wk13	HGF	CSF1	ALFQA	0.307692	0.330863
1077	wk13	HGF	CCL4	ALUM	0.573427	0.0554813		wk13	HGF	CCL4	ALFQA	0.328671	0.297385
1078	wk13	HGF	CXCL11	ALUM	0.692308	0.0158777		wk13	HGF	CXCL11	ALFQA	0.622378	0.0348001
1079	wk13	HGF	LTA	ALUM	-0.0629371	0.851682		wk13	HGF	LTA	ALFQA	-0.307692	0.330863
1080	wk13	HGF	MMP1	ALUM	-0.335664	0.286691		wk13	HGF	MMP1	ALFQA	0.244755	0.443504
1081	Baseline	FLT3LG	CCL8	ALUM	-0.237762	0.457102		Baseline	FLT3LG	CCL8	ALFQA	0.034965	0.921184
1082	Baseline	FLT3LG	IL33	ALUM	-0.0699301	0.834447		Baseline	FLT3LG	IL33	ALFQA	-0.00699301	0.99123
1083	Baseline	FLT3LG	CXCL12	ALUM	-0.377622	0.227443		Baseline	FLT3LG	CXCL12	ALFQA	-0.405594	0.192612
1084	Baseline	FLT3LG	OLR1	ALUM	-0.384615	0.218387		Baseline	FLT3LG	OLR1	ALFQA	-0.615385	0.0373345
1085	Baseline	FLT3LG	CXCL9	ALUM	0.244755	0.443504		Baseline	FLT3LG	CXCL9	ALFQA	0.027972	0.938663
1086	Baseline	FLT3LG	TGFA	ALUM	-0.321678	0.308312		Baseline	FLT3LG	TGFA	ALFQA	0	1
1087	Baseline	FLT3LG	IL6	ALUM	-0.321678	0.308312		Baseline	FLT3LG	IL6	ALFQA	-0.020979	0.956169
1088	Baseline	FLT3LG	TNFSF12	ALUM	-0.363636	0.246255		Baseline	FLT3LG	TNFSF12	ALFQA	0.0839161	0.800198
1089	Baseline	FLT3LG	CCL11	ALUM	-0.0629371	0.851682		Baseline	FLT3LG	CCL11	ALFQA	-0.0769231	0.817283
1090	Baseline	FLT3LG	HGF	ALUM	0.111888	0.732775		Baseline	FLT3LG	HGF	ALFQA	-0.664336	0.0221592
1091	Baseline	FLT3LG	FLT3LG	ALUM	NA	NA		Baseline	FLT3LG	FLT3LG	ALFQA	NA	NA
1092	Baseline	FLT3LG	IL17F	ALUM	-0.524476	0.0838846		Baseline	FLT3LG	IL17F	ALFQA	-0.223776	0.484911
1093	Baseline	FLT3LG	IL7	ALUM	0.0979021	0.766288		Baseline	FLT3LG	IL7	ALFQA	-0.433566	0.161446
1094	Baseline	FLT3LG	IL18	ALUM	0.111888	0.732775		Baseline	FLT3LG	IL18	ALFQA	0.237762	0.457102
1095	Baseline	FLT3LG	CCL13	ALUM	-0.0769231	0.817283		Baseline	FLT3LG	CCL13	ALFQA	-0.65035	0.0259115
1096	Baseline	FLT3LG	TNFSF10	ALUM	-0.104895	0.749479		Baseline	FLT3LG	TNFSF10	ALFQA	0.237762	0.457102
1097	Baseline	FLT3LG	CXCL10	ALUM	0.00699301	0.99123		Baseline	FLT3LG	CXCL10	ALFQA	0.0629371	0.851682
1098	Baseline	FLT3LG	CCL19	ALUM	0.167832	0.603728		Baseline	FLT3LG	CCL19	ALFQA	-0.258741	0.416938
1099	Baseline	FLT3LG	TNF	ALUM	-0.146853	0.651073		Baseline	FLT3LG	TNF	ALFQA	0.601399	0.0428069
1100	Baseline	FLT3LG	IL15	ALUM	-0.433566	0.161446		Baseline	FLT3LG	IL15	ALFQA	-0.0909091	0.783197
1101	Baseline	FLT3LG	CCL3	ALUM	-0.307692	0.330863		Baseline	FLT3LG	CCL3	ALFQA	-0.230769	0.470906
1102	Baseline	FLT3LG	CXCL8	ALUM	0.321678	0.308312		Baseline	FLT3LG	CXCL8	ALFQA	-0.552448	0.066629
1103	Baseline	FLT3LG	MMP12	ALUM	0.202797	0.5281		Baseline	FLT3LG	MMP12	ALFQA	0.433566	0.161446
1104	Baseline	FLT3LG	CSF2	ALUM	0.321678	0.308312		Baseline	FLT3LG	CSF2	ALFQA	-0.013986	0.973694
1105	Baseline	FLT3LG	CSF3	ALUM	-0.239443	0.45353		Baseline	FLT3LG	CSF3	ALFQA	0.202797	0.5281
1106	Baseline	FLT3LG	VEGFA	ALUM	0.0769231	0.817283		Baseline	FLT3LG	VEGFA	ALFQA	0.0559441	0.86898
1107	Baseline	FLT3LG	IL17C	ALUM	-0.00699301	0.99123		Baseline	FLT3LG	IL17C	ALFQA	-0.664336	0.0221592
1108	Baseline	FLT3LG	EGF	ALUM	-0.00699301	0.99123		Baseline	FLT3LG	EGF	ALFQA	-0.657343	0.0239811
1109	Baseline	FLT3LG	CCL2	ALUM	-0.363636	0.246255		Baseline	FLT3LG	CCL2	ALFQA	-0.181818	0.572958
1110	Baseline	FLT3LG	IL17A	ALUM	0.300699	0.342483		Baseline	FLT3LG	IL17A	ALFQA	-0.265734	0.403977
1111	Baseline	FLT3LG	OSM	ALUM	-0.0769231	0.817283		Baseline	FLT3LG	OSM	ALFQA	-0.377622	0.227443
1112	Baseline	FLT3LG	CSF1	ALUM	-0.237762	0.457102		Baseline	FLT3LG	CSF1	ALFQA	0.0769231	0.817283
1113	Baseline	FLT3LG	CCL4	ALUM	-0.356643	0.256013		Baseline	FLT3LG	CCL4	ALFQA	-0.265734	0.403977
1114	Baseline	FLT3LG	CXCL11	ALUM	0.27972	0.378709		Baseline	FLT3LG	CXCL11	ALFQA	-0.713287	0.0121144
1115	Baseline	FLT3LG	LTA	ALUM	0	1		Baseline	FLT3LG	LTA	ALFQA	0.503497	0.0987516
1116	Baseline	FLT3LG	MMP1	ALUM	-0.048951	0.886335		Baseline	FLT3LG	MMP1	ALFQA	0.230769	0.470906
1117	wk12+24hr	FLT3LG	CCL8	ALUM	0.262255	0.307997		wk12+24hr	FLT3LG	CCL8	ALFQA	0.398601	0.200973
1118	wk12+24hr	FLT3LG	IL33	ALUM	0.460784	0.0645388		wk12+24hr	FLT3LG	IL33	ALFQA	0.027972	0.938663
1119	wk12+24hr	FLT3LG	CXCL12	ALUM	0.0931373	0.722578		wk12+24hr	FLT3LG	CXCL12	ALFQA	0.153846	0.63514
1120	wk12+24hr	FLT3LG	OLR1	ALUM	-0.144608	0.578871		wk12+24hr	FLT3LG	OLR1	ALFQA	0.0979021	0.766288
1121	wk12+24hr	FLT3LG	CXCL9	ALUM	0.409314	0.104039		wk12+24hr	FLT3LG	CXCL9	ALFQA	0.874126	0.000308861
1122	wk12+24hr	FLT3LG	TGFA	ALUM	-0.0882353	0.73685		wk12+24hr	FLT3LG	TGFA	ALFQA	-0.328671	0.297385
1123	wk12+24hr	FLT3LG	IL6	ALUM	-0.303922	0.235017		wk12+24hr	FLT3LG	IL6	ALFQA	0.223776	0.484911
1124	wk12+24hr	FLT3LG	TNFSF12	ALUM	0.00980392	0.973607		wk12+24hr	FLT3LG	TNFSF12	ALFQA	-0.0979021	0.766288
1125	wk12+24hr	FLT3LG	CCL11	ALUM	-0.17402	0.502842		wk12+24hr	FLT3LG	CCL11	ALFQA	0.818182	0.0020272
1126	wk12+24hr	FLT3LG	HGF	ALUM	0.0808824	0.758414		wk12+24hr	FLT3LG	HGF	ALFQA	-0.412587	0.184481
1127	wk12+24hr	FLT3LG	FLT3LG	ALUM	NA	NA		wk12+24hr	FLT3LG	FLT3LG	ALFQA	NA	NA
1128	wk12+24hr	FLT3LG	IL17F	ALUM	-0.0661765	0.802056		wk12+24hr	FLT3LG	IL17F	ALFQA	-0.293706	0.354333
1129	wk12+24hr	FLT3LG	IL7	ALUM	-0.120098	0.645787		wk12+24hr	FLT3LG	IL7	ALFQA	-0.195804	0.542874
1130	wk12+24hr	FLT3LG	IL18	ALUM	0.210784	0.415247		wk12+24hr	FLT3LG	IL18	ALFQA	-0.0559441	0.86898
1131	wk12+24hr	FLT3LG	CCL13	ALUM	0.54902	0.0244506		wk12+24hr	FLT3LG	CCL13	ALFQA	-0.237762	0.457102
1132	wk12+24hr	FLT3LG	TNFSF10	ALUM	0.367647	0.147103		wk12+24hr	FLT3LG	TNFSF10	ALFQA	0.601399	0.0428069
1133	wk12+24hr	FLT3LG	CXCL10	ALUM	0.404412	0.108559		wk12+24hr	FLT3LG	CXCL10	ALFQA	0.65035	0.0259115
1134	wk12+24hr	FLT3LG	CCL19	ALUM	0.453431	0.0693456		wk12+24hr	FLT3LG	CCL19	ALFQA	0.657343	0.0239811
1135	wk12+24hr	FLT3LG	TNF	ALUM	0.487745	0.049045		wk12+24hr	FLT3LG	TNF	ALFQA	-0.195804	0.542874
1136	wk12+24hr	FLT3LG	IL15	ALUM	0.458333	0.0661122		wk12+24hr	FLT3LG	IL15	ALFQA	0.328671	0.297385
1137	wk12+24hr	FLT3LG	CCL3	ALUM	0.127451	0.6254		wk12+24hr	FLT3LG	CCL3	ALFQA	-0.00699301	0.99123
1138	wk12+24hr	FLT3LG	CXCL8	ALUM	-0.183824	0.478639		wk12+24hr	FLT3LG	CXCL8	ALFQA	-0.398601	0.200973
1139	wk12+24hr	FLT3LG	MMP12	ALUM	0.0637255	0.809389		wk12+24hr	FLT3LG	MMP12	ALFQA	0	1
1140	wk12+24hr	FLT3LG	CSF2	ALUM	0.178922	0.490666		wk12+24hr	FLT3LG	CSF2	ALFQA	0.601399	0.0428069
1141	wk12+24hr	FLT3LG	CSF3	ALUM	-0.404412	0.108559		wk12+24hr	FLT3LG	CSF3	ALFQA	0.0629371	0.851682
1142	wk12+24hr	FLT3LG	VEGFA	ALUM	-0.156863	0.546591		wk12+24hr	FLT3LG	VEGFA	ALFQA	-0.027972	0.938663
1143	wk12+24hr	FLT3LG	IL17C	ALUM	-0.436275	0.0816065		wk12+24hr	FLT3LG	IL17C	ALFQA	-0.118881	0.716184
1144	wk12+24hr	FLT3LG	EGF	ALUM	-0.0857843	0.744017		wk12+24hr	FLT3LG	EGF	ALFQA	-0.433566	0.161446
1145	wk12+24hr	FLT3LG	CCL2	ALUM	0.345588	0.174388		wk12+24hr	FLT3LG	CCL2	ALFQA	0.524476	0.0838846
1146	wk12+24hr	FLT3LG	IL17A	ALUM	-0.235294	0.361857		wk12+24hr	FLT3LG	IL17A	ALFQA	-0.622378	0.0348001
1147	wk12+24hr	FLT3LG	OSM	ALUM	-0.0563725	0.83148		wk12+24hr	FLT3LG	OSM	ALFQA	-0.272727	0.391233
1148	wk12+24hr	FLT3LG	CSF1	ALUM	0.0784314	0.765642		wk12+24hr	FLT3LG	CSF1	ALFQA	-0.230769	0.470906
1149	wk12+24hr	FLT3LG	CCL4	ALUM	0.134804	0.605275		wk12+24hr	FLT3LG	CCL4	ALFQA	0.013986	0.973694
1150	wk12+24hr	FLT3LG	CXCL11	ALUM	0.556373	0.0223227		wk12+24hr	FLT3LG	CXCL11	ALFQA	0.328671	0.297385
1151	wk12+24hr	FLT3LG	LTA	ALUM	0.529412	0.030913		wk12+24hr	FLT3LG	LTA	ALFQA	0.552448	0.066629
1152	wk12+24hr	FLT3LG	MMP1	ALUM	0.159314	0.540236		wk12+24hr	FLT3LG	MMP1	ALFQA	0.0699301	0.834447
1153	wk13	FLT3LG	CCL8	ALUM	-0.13986	0.667151		wk13	FLT3LG	CCL8	ALFQA	0.258741	0.416938
1154	wk13	FLT3LG	IL33	ALUM	-0.531469	0.0793029		wk13	FLT3LG	IL33	ALFQA	0.13986	0.667151
1155	wk13	FLT3LG	CXCL12	ALUM	-0.202797	0.5281		wk13	FLT3LG	CXCL12	ALFQA	0.174825	0.58826
1156	wk13	FLT3LG	OLR1	ALUM	-0.370629	0.236732		wk13	FLT3LG	OLR1	ALFQA	0.405594	0.192612
1157	wk13	FLT3LG	CXCL9	ALUM	0.370629	0.236732		wk13	FLT3LG	CXCL9	ALFQA	0.34965	0.266004
1158	wk13	FLT3LG	TGFA	ALUM	0.020979	0.956169		wk13	FLT3LG	TGFA	ALFQA	0.559441	0.0627487
1159	wk13	FLT3LG	IL6	ALUM	-0.237762	0.457102		wk13	FLT3LG	IL6	ALFQA	0.601399	0.0428069
1160	wk13	FLT3LG	TNFSF12	ALUM	-0.0699301	0.834447		wk13	FLT3LG	TNFSF12	ALFQA	0.244755	0.443504
1161	wk13	FLT3LG	CCL11	ALUM	-0.293706	0.354333		wk13	FLT3LG	CCL11	ALFQA	0.041958	0.903739
1162	wk13	FLT3LG	HGF	ALUM	-0.216783	0.499115		wk13	FLT3LG	HGF	ALFQA	0.195804	0.542874
1163	wk13	FLT3LG	FLT3LG	ALUM	NA	NA		wk13	FLT3LG	FLT3LG	ALFQA	NA	NA
1164	wk13	FLT3LG	IL17F	ALUM	-0.503497	0.0987516		wk13	FLT3LG	IL17F	ALFQA	0.104895	0.749479
1165	wk13	FLT3LG	IL7	ALUM	-0.286713	0.366408		wk13	FLT3LG	IL7	ALFQA	0.146853	0.651073
1166	wk13	FLT3LG	IL18	ALUM	-0.027972	0.938663		wk13	FLT3LG	IL18	ALFQA	0.118881	0.716184
1167	wk13	FLT3LG	CCL13	ALUM	-0.475524	0.121319		wk13	FLT3LG	CCL13	ALFQA	0.20979	0.513513
1168	wk13	FLT3LG	TNFSF10	ALUM	0.307692	0.330863		wk13	FLT3LG	TNFSF10	ALFQA	0.202797	0.5281
1169	wk13	FLT3LG	CXCL10	ALUM	0.041958	0.903739		wk13	FLT3LG	CXCL10	ALFQA	-0.118881	0.716184
1170	wk13	FLT3LG	CCL19	ALUM	-0.195804	0.542874		wk13	FLT3LG	CCL19	ALFQA	0.216783	0.499115
1171	wk13	FLT3LG	TNF	ALUM	0.328671	0.297385		wk13	FLT3LG	TNF	ALFQA	0.223776	0.484911
1172	wk13	FLT3LG	IL15	ALUM	0.0909091	0.783197		wk13	FLT3LG	IL15	ALFQA	0.265734	0.403977
1173	wk13	FLT3LG	CCL3	ALUM	-0.020979	0.956169		wk13	FLT3LG	CCL3	ALFQA	-0.048951	0.886335
1174	wk13	FLT3LG	CXCL8	ALUM	-0.685315	0.017305		wk13	FLT3LG	CXCL8	ALFQA	0.181818	0.572958
1175	wk13	FLT3LG	MMP12	ALUM	0.440559	0.154216		wk13	FLT3LG	MMP12	ALFQA	0.195804	0.542874
1176	wk13	FLT3LG	CSF2	ALUM	0.181818	0.572958		wk13	FLT3LG	CSF2	ALFQA	-0.0699301	0.834447
1177	wk13	FLT3LG	CSF3	ALUM	-0.545455	0.0706789		wk13	FLT3LG	CSF3	ALFQA	0.227671	0.476676
1178	wk13	FLT3LG	VEGFA	ALUM	0.531469	0.0793029		wk13	FLT3LG	VEGFA	ALFQA	0.370629	0.236732
1179	wk13	FLT3LG	IL17C	ALUM	-0.573427	0.0554813		wk13	FLT3LG	IL17C	ALFQA	-0.13986	0.667151
1180	wk13	FLT3LG	EGF	ALUM	-0.545455	0.0706789		wk13	FLT3LG	EGF	ALFQA	0.153846	0.63514
1181	wk13	FLT3LG	CCL2	ALUM	-0.174825	0.58826		wk13	FLT3LG	CCL2	ALFQA	0.377622	0.227443
1182	wk13	FLT3LG	IL17A	ALUM	-0.503497	0.0987516		wk13	FLT3LG	IL17A	ALFQA	-0.020979	0.956169
1183	wk13	FLT3LG	OSM	ALUM	0.167832	0.603728		wk13	FLT3LG	OSM	ALFQA	0.286713	0.366408
1184	wk13	FLT3LG	CSF1	ALUM	0.776224	0.00465988		wk13	FLT3LG	CSF1	ALFQA	0.0839161	0.800198
1185	wk13	FLT3LG	CCL4	ALUM	-0.034965	0.921184		wk13	FLT3LG	CCL4	ALFQA	-0.167832	0.603728
1186	wk13	FLT3LG	CXCL11	ALUM	0.153846	0.63514		wk13	FLT3LG	CXCL11	ALFQA	0.363636	0.246255
1187	wk13	FLT3LG	LTA	ALUM	0.20979	0.513513		wk13	FLT3LG	LTA	ALFQA	-0.244755	0.443504
1188	wk13	FLT3LG	MMP1	ALUM	0.713287	0.0121144		wk13	FLT3LG	MMP1	ALFQA	0.258741	0.416938
1189	Baseline	IL17F	CCL8	ALUM	0.594406	0.0457531		Baseline	IL17F	CCL8	ALFQA	0.00699301	0.99123
1190	Baseline	IL17F	IL33	ALUM	0.041958	0.903739		Baseline	IL17F	IL33	ALFQA	0.230769	0.470906
1191	Baseline	IL17F	CXCL12	ALUM	0.517483	0.0886509		Baseline	IL17F	CXCL12	ALFQA	-0.0559441	0.86898
1192	Baseline	IL17F	OLR1	ALUM	0.678322	0.0188251		Baseline	IL17F	OLR1	ALFQA	0.0629371	0.851682
1193	Baseline	IL17F	CXCL9	ALUM	-0.013986	0.973694		Baseline	IL17F	CXCL9	ALFQA	0.517483	0.0886509
1194	Baseline	IL17F	TGFA	ALUM	0.153846	0.63514		Baseline	IL17F	TGFA	ALFQA	0.034965	0.921184
1195	Baseline	IL17F	IL6	ALUM	0.216783	0.499115		Baseline	IL17F	IL6	ALFQA	-0.321678	0.308312
1196	Baseline	IL17F	TNFSF12	ALUM	0.160839	0.619356		Baseline	IL17F	TNFSF12	ALFQA	-0.041958	0.903739
1197	Baseline	IL17F	CCL11	ALUM	0.265734	0.403977		Baseline	IL17F	CCL11	ALFQA	-0.342657	0.276231
1198	Baseline	IL17F	HGF	ALUM	0.223776	0.484911		Baseline	IL17F	HGF	ALFQA	0.251748	0.430115
1199	Baseline	IL17F	FLT3LG	ALUM	-0.524476	0.0838846		Baseline	IL17F	FLT3LG	ALFQA	-0.223776	0.484911
1200	Baseline	IL17F	IL17F	ALUM	NA	NA		Baseline	IL17F	IL17F	ALFQA	NA	NA
1201	Baseline	IL17F	IL7	ALUM	-0.237762	0.457102		Baseline	IL17F	IL7	ALFQA	-0.013986	0.973694
1202	Baseline	IL17F	IL18	ALUM	0.384615	0.218387		Baseline	IL17F	IL18	ALFQA	0.125874	0.699712
1203	Baseline	IL17F	CCL13	ALUM	0.468531	0.127473		Baseline	IL17F	CCL13	ALFQA	0.118881	0.716184
1204	Baseline	IL17F	TNFSF10	ALUM	0.482517	0.115374		Baseline	IL17F	TNFSF10	ALFQA	-0.125874	0.699712
1205	Baseline	IL17F	CXCL10	ALUM	0.237762	0.457102		Baseline	IL17F	CXCL10	ALFQA	0.104895	0.749479
1206	Baseline	IL17F	CCL19	ALUM	0.125874	0.699712		Baseline	IL17F	CCL19	ALFQA	-0.328671	0.297385
1207	Baseline	IL17F	TNF	ALUM	0.020979	0.956169		Baseline	IL17F	TNF	ALFQA	-0.0979021	0.766288
1208	Baseline	IL17F	IL15	ALUM	-0.181818	0.572958		Baseline	IL17F	IL15	ALFQA	-0.321678	0.308312
1209	Baseline	IL17F	CCL3	ALUM	0.524476	0.0838846		Baseline	IL17F	CCL3	ALFQA	0.440559	0.154216
1210	Baseline	IL17F	CXCL8	ALUM	0.202797	0.5281		Baseline	IL17F	CXCL8	ALFQA	0.034965	0.921184
1211	Baseline	IL17F	MMP12	ALUM	0.027972	0.938663		Baseline	IL17F	MMP12	ALFQA	-0.622378	0.0348001
1212	Baseline	IL17F	CSF2	ALUM	-0.0629371	0.851682		Baseline	IL17F	CSF2	ALFQA	0.412587	0.184481
1213	Baseline	IL17F	CSF3	ALUM	0.591564	0.0427573		Baseline	IL17F	CSF3	ALFQA	-0.475524	0.121319
1214	Baseline	IL17F	VEGFA	ALUM	0.251748	0.430115		Baseline	IL17F	VEGFA	ALFQA	0.048951	0.886335
1215	Baseline	IL17F	IL17C	ALUM	0.664336	0.0221592		Baseline	IL17F	IL17C	ALFQA	0.538462	0.0749023
1216	Baseline	IL17F	EGF	ALUM	0.51049	0.0936054		Baseline	IL17F	EGF	ALFQA	0.0909091	0.783197
1217	Baseline	IL17F	CCL2	ALUM	0.237762	0.457102		Baseline	IL17F	CCL2	ALFQA	0.0979021	0.766288
1218	Baseline	IL17F	IL17A	ALUM	0.111888	0.732775		Baseline	IL17F	IL17A	ALFQA	0.601399	0.0428069
1219	Baseline	IL17F	OSM	ALUM	0.244755	0.443504		Baseline	IL17F	OSM	ALFQA	-0.034965	0.921184
1220	Baseline	IL17F	CSF1	ALUM	-0.286713	0.366408		Baseline	IL17F	CSF1	ALFQA	-0.034965	0.921184
1221	Baseline	IL17F	CCL4	ALUM	0.587413	0.0488449		Baseline	IL17F	CCL4	ALFQA	0.377622	0.227443
1222	Baseline	IL17F	CXCL11	ALUM	0.433566	0.161446		Baseline	IL17F	CXCL11	ALFQA	0.0839161	0.800198
1223	Baseline	IL17F	LTA	ALUM	0.0699301	0.834447		Baseline	IL17F	LTA	ALFQA	-0.335664	0.286691
1224	Baseline	IL17F	MMP1	ALUM	0.363636	0.246255		Baseline	IL17F	MMP1	ALFQA	-0.475524	0.121319
1225	wk12+24hr	IL17F	CCL8	ALUM	0.0343137	0.898436		wk12+24hr	IL17F	CCL8	ALFQA	0.195804	0.542874
1226	wk12+24hr	IL17F	IL33	ALUM	-0.102941	0.694307		wk12+24hr	IL17F	IL33	ALFQA	-0.13986	0.667151
1227	wk12+24hr	IL17F	CXCL12	ALUM	0.151961	0.559403		wk12+24hr	IL17F	CXCL12	ALFQA	0.20979	0.513513
1228	wk12+24hr	IL17F	OLR1	ALUM	-0.316176	0.215921		wk12+24hr	IL17F	OLR1	ALFQA	0.111888	0.732775
1229	wk12+24hr	IL17F	CXCL9	ALUM	-0.117647	0.652639		wk12+24hr	IL17F	CXCL9	ALFQA	-0.286713	0.366408
1230	wk12+24hr	IL17F	TGFA	ALUM	0.17402	0.502842		wk12+24hr	IL17F	TGFA	ALFQA	-0.251748	0.430115
1231	wk12+24hr	IL17F	IL6	ALUM	-0.164216	0.52763		wk12+24hr	IL17F	IL6	ALFQA	-0.342657	0.276231
1232	wk12+24hr	IL17F	TNFSF12	ALUM	0.247549	0.336734		wk12+24hr	IL17F	TNFSF12	ALFQA	-0.181818	0.572958
1233	wk12+24hr	IL17F	CCL11	ALUM	-0.14951	0.56586		wk12+24hr	IL17F	CCL11	ALFQA	-0.531469	0.0793029
1234	wk12+24hr	IL17F	HGF	ALUM	0.169118	0.515164		wk12+24hr	IL17F	HGF	ALFQA	0.0629371	0.851682
1235	wk12+24hr	IL17F	FLT3LG	ALUM	-0.0661765	0.802056		wk12+24hr	IL17F	FLT3LG	ALFQA	-0.293706	0.354333
1236	wk12+24hr	IL17F	IL17F	ALUM	NA	NA		wk12+24hr	IL17F	IL17F	ALFQA	NA	NA
1237	wk12+24hr	IL17F	IL7	ALUM	-0.122549	0.638963		wk12+24hr	IL17F	IL7	ALFQA	-0.041958	0.903739
1238	wk12+24hr	IL17F	IL18	ALUM	-0.0784314	0.765642		wk12+24hr	IL17F	IL18	ALFQA	0.013986	0.973694
1239	wk12+24hr	IL17F	CCL13	ALUM	0.296569	0.246989		wk12+24hr	IL17F	CCL13	ALFQA	-0.188811	0.557828
1240	wk12+24hr	IL17F	TNFSF10	ALUM	0.443627	0.0761684		wk12+24hr	IL17F	TNFSF10	ALFQA	0.188811	0.557828
1241	wk12+24hr	IL17F	CXCL10	ALUM	-0.0465686	0.861126		wk12+24hr	IL17F	CXCL10	ALFQA	0.132867	0.683366
1242	wk12+24hr	IL17F	CCL19	ALUM	-0.0147059	0.958535		wk12+24hr	IL17F	CCL19	ALFQA	-0.00699301	0.99123
1243	wk12+24hr	IL17F	TNF	ALUM	0.52451	0.0327204		wk12+24hr	IL17F	TNF	ALFQA	0.034965	0.921184
1244	wk12+24hr	IL17F	IL15	ALUM	-0.0392157	0.883482		wk12+24hr	IL17F	IL15	ALFQA	-0.00699301	0.99123
1245	wk12+24hr	IL17F	CCL3	ALUM	0.458333	0.0661122		wk12+24hr	IL17F	CCL3	ALFQA	0.104895	0.749479
1246	wk12+24hr	IL17F	CXCL8	ALUM	-0.409314	0.104039		wk12+24hr	IL17F	CXCL8	ALFQA	0.356643	0.256013
1247	wk12+24hr	IL17F	MMP12	ALUM	0.411765	0.101831		wk12+24hr	IL17F	MMP12	ALFQA	-0.244755	0.443504
1248	wk12+24hr	IL17F	CSF2	ALUM	0.147059	0.572349		wk12+24hr	IL17F	CSF2	ALFQA	0.0839161	0.800198
1249	wk12+24hr	IL17F	CSF3	ALUM	0.254902	0.322172		wk12+24hr	IL17F	CSF3	ALFQA	-0.104895	0.749479
1250	wk12+24hr	IL17F	VEGFA	ALUM	0.348039	0.171196		wk12+24hr	IL17F	VEGFA	ALFQA	0.104895	0.749479
1251	wk12+24hr	IL17F	IL17C	ALUM	0.360294	0.155839		wk12+24hr	IL17F	IL17C	ALFQA	0.363636	0.246255
1252	wk12+24hr	IL17F	EGF	ALUM	-0.0294118	0.913423		wk12+24hr	IL17F	EGF	ALFQA	0.153846	0.63514
1253	wk12+24hr	IL17F	CCL2	ALUM	-0.0857843	0.744017		wk12+24hr	IL17F	CCL2	ALFQA	0.034965	0.921184
1254	wk12+24hr	IL17F	IL17A	ALUM	0.321078	0.20858		wk12+24hr	IL17F	IL17A	ALFQA	0.41958	0.176577
1255	wk12+24hr	IL17F	OSM	ALUM	0.0171569	0.951004		wk12+24hr	IL17F	OSM	ALFQA	0.146853	0.651073
1256	wk12+24hr	IL17F	CSF1	ALUM	0.147059	0.572349		wk12+24hr	IL17F	CSF1	ALFQA	0.79021	0.00361681
1257	wk12+24hr	IL17F	CCL4	ALUM	0.25	0.331837		wk12+24hr	IL17F	CCL4	ALFQA	0.363636	0.246255
1258	wk12+24hr	IL17F	CXCL11	ALUM	-0.129902	0.618662		wk12+24hr	IL17F	CXCL11	ALFQA	0.0839161	0.800198
1259	wk12+24hr	IL17F	LTA	ALUM	-0.112745	0.666424		wk12+24hr	IL17F	LTA	ALFQA	-0.048951	0.886335
1260	wk12+24hr	IL17F	MMP1	ALUM	0.32598	0.201408		wk12+24hr	IL17F	MMP1	ALFQA	0.125874	0.699712
1261	wk13	IL17F	CCL8	ALUM	0.573427	0.0554813		wk13	IL17F	CCL8	ALFQA	-0.020979	0.956169
1262	wk13	IL17F	IL33	ALUM	-0.0699301	0.834447		wk13	IL17F	IL33	ALFQA	-0.0979021	0.766288
1263	wk13	IL17F	CXCL12	ALUM	0.216783	0.499115		wk13	IL17F	CXCL12	ALFQA	0.132867	0.683366
1264	wk13	IL17F	OLR1	ALUM	0.174825	0.58826		wk13	IL17F	OLR1	ALFQA	0.020979	0.956169
1265	wk13	IL17F	CXCL9	ALUM	0	1		wk13	IL17F	CXCL9	ALFQA	0.587413	0.0488449
1266	wk13	IL17F	TGFA	ALUM	-0.125874	0.699712		wk13	IL17F	TGFA	ALFQA	0.027972	0.938663
1267	wk13	IL17F	IL6	ALUM	0.230769	0.470906		wk13	IL17F	IL6	ALFQA	-0.265734	0.403977
1268	wk13	IL17F	TNFSF12	ALUM	-0.00699301	0.99123		wk13	IL17F	TNFSF12	ALFQA	-0.237762	0.457102
1269	wk13	IL17F	CCL11	ALUM	0.202797	0.5281		wk13	IL17F	CCL11	ALFQA	-0.356643	0.256013
1270	wk13	IL17F	HGF	ALUM	-0.118881	0.716184		wk13	IL17F	HGF	ALFQA	-0.216783	0.499115
1271	wk13	IL17F	FLT3LG	ALUM	-0.503497	0.0987516		wk13	IL17F	FLT3LG	ALFQA	0.104895	0.749479
1272	wk13	IL17F	IL17F	ALUM	NA	NA		wk13	IL17F	IL17F	ALFQA	NA	NA
1273	wk13	IL17F	IL7	ALUM	0.293706	0.354333		wk13	IL17F	IL7	ALFQA	0.013986	0.973694
1274	wk13	IL17F	IL18	ALUM	-0.00699301	0.99123		wk13	IL17F	IL18	ALFQA	-0.0909091	0.783197
1275	wk13	IL17F	CCL13	ALUM	0.125874	0.699712		wk13	IL17F	CCL13	ALFQA	-0.034965	0.921184
1276	wk13	IL17F	TNFSF10	ALUM	0.328671	0.297385		wk13	IL17F	TNFSF10	ALFQA	-0.503497	0.0987516
1277	wk13	IL17F	CXCL10	ALUM	0.503497	0.0987516		wk13	IL17F	CXCL10	ALFQA	0.615385	0.0373345
1278	wk13	IL17F	CCL19	ALUM	0.27972	0.378709		wk13	IL17F	CCL19	ALFQA	-0.153846	0.63514
1279	wk13	IL17F	TNF	ALUM	-0.153846	0.63514		wk13	IL17F	TNF	ALFQA	-0.405594	0.192612
1280	wk13	IL17F	IL15	ALUM	-0.342657	0.276231		wk13	IL17F	IL15	ALFQA	-0.0699301	0.834447
1281	wk13	IL17F	CCL3	ALUM	0.146853	0.651073		wk13	IL17F	CCL3	ALFQA	0.307692	0.330863
1282	wk13	IL17F	CXCL8	ALUM	0.475524	0.121319		wk13	IL17F	CXCL8	ALFQA	0.0839161	0.800198
1283	wk13	IL17F	MMP12	ALUM	0.0839161	0.800198		wk13	IL17F	MMP12	ALFQA	0.146853	0.651073
1284	wk13	IL17F	CSF2	ALUM	-0.13986	0.667151		wk13	IL17F	CSF2	ALFQA	-0.048951	0.886335
1285	wk13	IL17F	CSF3	ALUM	0.230769	0.470906		wk13	IL17F	CSF3	ALFQA	-0.423819	0.169753
1286	wk13	IL17F	VEGFA	ALUM	-0.265734	0.403977		wk13	IL17F	VEGFA	ALFQA	0.160839	0.619356
1287	wk13	IL17F	IL17C	ALUM	-0.167832	0.603728		wk13	IL17F	IL17C	ALFQA	0.405594	0.192612
1288	wk13	IL17F	EGF	ALUM	0.559441	0.0627487		wk13	IL17F	EGF	ALFQA	-0.111888	0.732775
1289	wk13	IL17F	CCL2	ALUM	0.314685	0.319472		wk13	IL17F	CCL2	ALFQA	-0.181818	0.572958
1290	wk13	IL17F	IL17A	ALUM	0.517483	0.0886509		wk13	IL17F	IL17A	ALFQA	0.34965	0.266004
1291	wk13	IL17F	OSM	ALUM	0.0839161	0.800198		wk13	IL17F	OSM	ALFQA	-0.300699	0.342483
1292	wk13	IL17F	CSF1	ALUM	-0.440559	0.154216		wk13	IL17F	CSF1	ALFQA	0.34965	0.266004
1293	wk13	IL17F	CCL4	ALUM	0.244755	0.443504		wk13	IL17F	CCL4	ALFQA	0.461538	0.133836
1294	wk13	IL17F	CXCL11	ALUM	-0.202797	0.5281		wk13	IL17F	CXCL11	ALFQA	0.0979021	0.766288
1295	wk13	IL17F	LTA	ALUM	-0.300699	0.342483		wk13	IL17F	LTA	ALFQA	0.265734	0.403977
1296	wk13	IL17F	MMP1	ALUM	-0.13986	0.667151		wk13	IL17F	MMP1	ALFQA	0.118881	0.716184
1297	Baseline	IL7	CCL8	ALUM	0.363636	0.246255		Baseline	IL7	CCL8	ALFQA	0.230769	0.470906
1298	Baseline	IL7	IL33	ALUM	0.160839	0.619356		Baseline	IL7	IL33	ALFQA	0.104895	0.749479
1299	Baseline	IL7	CXCL12	ALUM	0.251748	0.430115		Baseline	IL7	CXCL12	ALFQA	-0.0839161	0.800198
1300	Baseline	IL7	OLR1	ALUM	0.160839	0.619356		Baseline	IL7	OLR1	ALFQA	0.825175	0.0017186
1301	Baseline	IL7	CXCL9	ALUM	0.314685	0.319472		Baseline	IL7	CXCL9	ALFQA	0.328671	0.297385
1302	Baseline	IL7	TGFA	ALUM	-0.0699301	0.834447		Baseline	IL7	TGFA	ALFQA	0.0699301	0.834447
1303	Baseline	IL7	IL6	ALUM	-0.552448	0.066629		Baseline	IL7	IL6	ALFQA	-0.181818	0.572958
1304	Baseline	IL7	TNFSF12	ALUM	-0.356643	0.256013		Baseline	IL7	TNFSF12	ALFQA	0.251748	0.430115
1305	Baseline	IL7	CCL11	ALUM	-0.13986	0.667151		Baseline	IL7	CCL11	ALFQA	0.615385	0.0373345
1306	Baseline	IL7	HGF	ALUM	-0.013986	0.973694		Baseline	IL7	HGF	ALFQA	0.643357	0.0279546
1307	Baseline	IL7	FLT3LG	ALUM	0.0979021	0.766288		Baseline	IL7	FLT3LG	ALFQA	-0.433566	0.161446
1308	Baseline	IL7	IL17F	ALUM	-0.237762	0.457102		Baseline	IL7	IL17F	ALFQA	-0.013986	0.973694
1309	Baseline	IL7	IL7	ALUM	NA	NA		Baseline	IL7	IL7	ALFQA	NA	NA
1310	Baseline	IL7	IL18	ALUM	0.125874	0.699712		Baseline	IL7	IL18	ALFQA	0.013986	0.973694
1311	Baseline	IL7	CCL13	ALUM	-0.328671	0.297385		Baseline	IL7	CCL13	ALFQA	0.629371	0.0323947
1312	Baseline	IL7	TNFSF10	ALUM	-0.160839	0.619356		Baseline	IL7	TNFSF10	ALFQA	0.167832	0.603728
1313	Baseline	IL7	CXCL10	ALUM	0.433566	0.161446		Baseline	IL7	CXCL10	ALFQA	0.132867	0.683366
1314	Baseline	IL7	CCL19	ALUM	-0.0559441	0.86898		Baseline	IL7	CCL19	ALFQA	0.328671	0.297385
1315	Baseline	IL7	TNF	ALUM	-0.0769231	0.817283		Baseline	IL7	TNF	ALFQA	-0.454545	0.140413
1316	Baseline	IL7	IL15	ALUM	0.573427	0.0554813		Baseline	IL7	IL15	ALFQA	0.405594	0.192612
1317	Baseline	IL7	CCL3	ALUM	-0.00699301	0.99123		Baseline	IL7	CCL3	ALFQA	-0.160839	0.619356
1318	Baseline	IL7	CXCL8	ALUM	-0.202797	0.5281		Baseline	IL7	CXCL8	ALFQA	0.93007	0
1319	Baseline	IL7	MMP12	ALUM	-0.027972	0.938663		Baseline	IL7	MMP12	ALFQA	-0.230769	0.470906
1320	Baseline	IL7	CSF2	ALUM	-0.0699301	0.834447		Baseline	IL7	CSF2	ALFQA	0.0979021	0.766288
1321	Baseline	IL7	CSF3	ALUM	-0.154933	0.630661		Baseline	IL7	CSF3	ALFQA	-0.111888	0.732775
1322	Baseline	IL7	VEGFA	ALUM	-0.146853	0.651073		Baseline	IL7	VEGFA	ALFQA	-0.216783	0.499115
1323	Baseline	IL7	IL17C	ALUM	-0.0699301	0.834447		Baseline	IL7	IL17C	ALFQA	0.153846	0.63514
1324	Baseline	IL7	EGF	ALUM	-0.258741	0.416938		Baseline	IL7	EGF	ALFQA	0.846154	0.00096954
1325	Baseline	IL7	CCL2	ALUM	0.307692	0.330863		Baseline	IL7	CCL2	ALFQA	0.524476	0.0838846
1326	Baseline	IL7	IL17A	ALUM	0.265734	0.403977		Baseline	IL7	IL17A	ALFQA	-0.426573	0.1689
1327	Baseline	IL7	OSM	ALUM	0.0839161	0.800198		Baseline	IL7	OSM	ALFQA	0.685315	0.017305
1328	Baseline	IL7	CSF1	ALUM	0.027972	0.938663		Baseline	IL7	CSF1	ALFQA	0.391608	0.209564
1329	Baseline	IL7	CCL4	ALUM	-0.0699301	0.834447		Baseline	IL7	CCL4	ALFQA	-0.034965	0.921184
1330	Baseline	IL7	CXCL11	ALUM	-0.174825	0.58826		Baseline	IL7	CXCL11	ALFQA	0.699301	0.0145393
1331	Baseline	IL7	LTA	ALUM	-0.181818	0.572958		Baseline	IL7	LTA	ALFQA	-0.251748	0.430115
1332	Baseline	IL7	MMP1	ALUM	0.286713	0.366408		Baseline	IL7	MMP1	ALFQA	-0.335664	0.286691
1333	wk12+24hr	IL7	CCL8	ALUM	-0.0367647	0.890955		wk12+24hr	IL7	CCL8	ALFQA	-0.0769231	0.817283
1334	wk12+24hr	IL7	IL33	ALUM	-0.110294	0.673357		wk12+24hr	IL7	IL33	ALFQA	0.202797	0.5281
1335	wk12+24hr	IL7	CXCL12	ALUM	0.0612745	0.816738		wk12+24hr	IL7	CXCL12	ALFQA	0.230769	0.470906
1336	wk12+24hr	IL7	OLR1	ALUM	0.0710784	0.787438		wk12+24hr	IL7	OLR1	ALFQA	0.440559	0.154216
1337	wk12+24hr	IL7	CXCL9	ALUM	-0.20098	0.437748		wk12+24hr	IL7	CXCL9	ALFQA	-0.146853	0.651073
1338	wk12+24hr	IL7	TGFA	ALUM	0.0220588	0.935955		wk12+24hr	IL7	TGFA	ALFQA	0.517483	0.0886509
1339	wk12+24hr	IL7	IL6	ALUM	0.301471	0.238965		wk12+24hr	IL7	IL6	ALFQA	0.587413	0.0488449
1340	wk12+24hr	IL7	TNFSF12	ALUM	-0.0857843	0.744017		wk12+24hr	IL7	TNFSF12	ALFQA	0.461538	0.133836
1341	wk12+24hr	IL7	CCL11	ALUM	0.159314	0.540236		wk12+24hr	IL7	CCL11	ALFQA	-0.0559441	0.86898
1342	wk12+24hr	IL7	HGF	ALUM	0.531863	0.0300391		wk12+24hr	IL7	HGF	ALFQA	0.874126	0.000308861
1343	wk12+24hr	IL7	FLT3LG	ALUM	-0.120098	0.645787		wk12+24hr	IL7	FLT3LG	ALFQA	-0.195804	0.542874
1344	wk12+24hr	IL7	IL17F	ALUM	-0.122549	0.638963		wk12+24hr	IL7	IL17F	ALFQA	-0.041958	0.903739
1345	wk12+24hr	IL7	IL7	ALUM	NA	NA		wk12+24hr	IL7	IL7	ALFQA	NA	NA
1346	wk12+24hr	IL7	IL18	ALUM	0.321078	0.20858		wk12+24hr	IL7	IL18	ALFQA	0.531469	0.0793029
1347	wk12+24hr	IL7	CCL13	ALUM	-0.193627	0.45504		wk12+24hr	IL7	CCL13	ALFQA	-0.0769231	0.817283
1348	wk12+24hr	IL7	TNFSF10	ALUM	-0.362745	0.152888		wk12+24hr	IL7	TNFSF10	ALFQA	-0.678322	0.0188251
1349	wk12+24hr	IL7	CXCL10	ALUM	-0.0637255	0.809389		wk12+24hr	IL7	CXCL10	ALFQA	-0.195804	0.542874
1350	wk12+24hr	IL7	CCL19	ALUM	0.0686275	0.794738		wk12+24hr	IL7	CCL19	ALFQA	-0.174825	0.58826
1351	wk12+24hr	IL7	TNF	ALUM	-0.0220588	0.935955		wk12+24hr	IL7	TNF	ALFQA	-0.461538	0.133836
1352	wk12+24hr	IL7	IL15	ALUM	-0.267157	0.298762		wk12+24hr	IL7	IL15	ALFQA	0.041958	0.903739
1353	wk12+24hr	IL7	CCL3	ALUM	-0.00980392	0.973607		wk12+24hr	IL7	CCL3	ALFQA	0.363636	0.246255
1354	wk12+24hr	IL7	CXCL8	ALUM	0.75	0.000791476		wk12+24hr	IL7	CXCL8	ALFQA	0.874126	0.000308861
1355	wk12+24hr	IL7	MMP12	ALUM	-0.20098	0.437748		wk12+24hr	IL7	MMP12	ALFQA	-0.293706	0.354333
1356	wk12+24hr	IL7	CSF2	ALUM	-0.0318627	0.905925		wk12+24hr	IL7	CSF2	ALFQA	-0.412587	0.184481
1357	wk12+24hr	IL7	CSF3	ALUM	0.210784	0.415247		wk12+24hr	IL7	CSF3	ALFQA	-0.0559441	0.86898
1358	wk12+24hr	IL7	VEGFA	ALUM	0.360294	0.155839		wk12+24hr	IL7	VEGFA	ALFQA	0.307692	0.330863
1359	wk12+24hr	IL7	IL17C	ALUM	0.176471	0.496736		wk12+24hr	IL7	IL17C	ALFQA	-0.272727	0.391233
1360	wk12+24hr	IL7	EGF	ALUM	0.786765	0.00027341		wk12+24hr	IL7	EGF	ALFQA	0.881119	0.000192153
1361	wk12+24hr	IL7	CCL2	ALUM	0.487745	0.049045		wk12+24hr	IL7	CCL2	ALFQA	-0.048951	0.886335
1362	wk12+24hr	IL7	IL17A	ALUM	0.176471	0.496736		wk12+24hr	IL7	IL17A	ALFQA	-0.48951	0.109632
1363	wk12+24hr	IL7	OSM	ALUM	0.284314	0.267804		wk12+24hr	IL7	OSM	ALFQA	0.923077	0
1364	wk12+24hr	IL7	CSF1	ALUM	0.492647	0.0465658		wk12+24hr	IL7	CSF1	ALFQA	0.328671	0.297385
1365	wk12+24hr	IL7	CCL4	ALUM	-0.125	0.632167		wk12+24hr	IL7	CCL4	ALFQA	0.405594	0.192612
1366	wk12+24hr	IL7	CXCL11	ALUM	0.0318627	0.905925		wk12+24hr	IL7	CXCL11	ALFQA	0.167832	0.603728
1367	wk12+24hr	IL7	LTA	ALUM	-0.406863	0.106281		wk12+24hr	IL7	LTA	ALFQA	-0.615385	0.0373345
1368	wk12+24hr	IL7	MMP1	ALUM	-0.267157	0.298762		wk12+24hr	IL7	MMP1	ALFQA	-0.167832	0.603728
1369	wk13	IL7	CCL8	ALUM	0.356643	0.256013		wk13	IL7	CCL8	ALFQA	0.384615	0.218387
1370	wk13	IL7	IL33	ALUM	0.111888	0.732775		wk13	IL7	IL33	ALFQA	0.188811	0.557828
1371	wk13	IL7	CXCL12	ALUM	0.776224	0.00465988		wk13	IL7	CXCL12	ALFQA	0.706294	0.0132861
1372	wk13	IL7	OLR1	ALUM	-0.160839	0.619356		wk13	IL7	OLR1	ALFQA	0.755245	0.00659654
1373	wk13	IL7	CXCL9	ALUM	-0.384615	0.218387		wk13	IL7	CXCL9	ALFQA	0.0909091	0.783197
1374	wk13	IL7	TGFA	ALUM	0.034965	0.921184		wk13	IL7	TGFA	ALFQA	0.678322	0.0188251
1375	wk13	IL7	IL6	ALUM	-0.048951	0.886335		wk13	IL7	IL6	ALFQA	0.321678	0.308312
1376	wk13	IL7	TNFSF12	ALUM	0.272727	0.391233		wk13	IL7	TNFSF12	ALFQA	0.566434	0.0590341
1377	wk13	IL7	CCL11	ALUM	0.398601	0.200973		wk13	IL7	CCL11	ALFQA	0.41958	0.176577
1378	wk13	IL7	HGF	ALUM	0.111888	0.732775		wk13	IL7	HGF	ALFQA	0.895105	5.94154e-06
1379	wk13	IL7	FLT3LG	ALUM	-0.286713	0.366408		wk13	IL7	FLT3LG	ALFQA	0.146853	0.651073
1380	wk13	IL7	IL17F	ALUM	0.293706	0.354333		wk13	IL7	IL17F	ALFQA	0.013986	0.973694
1381	wk13	IL7	IL7	ALUM	NA	NA		wk13	IL7	IL7	ALFQA	NA	NA
1382	wk13	IL7	IL18	ALUM	0.167832	0.603728		wk13	IL7	IL18	ALFQA	0.475524	0.121319
1383	wk13	IL7	CCL13	ALUM	-0.251748	0.430115		wk13	IL7	CCL13	ALFQA	0.230769	0.470906
1384	wk13	IL7	TNFSF10	ALUM	-0.447552	0.147205		wk13	IL7	TNFSF10	ALFQA	0.559441	0.0627487
1385	wk13	IL7	CXCL10	ALUM	-0.0839161	0.800198		wk13	IL7	CXCL10	ALFQA	0.41958	0.176577
1386	wk13	IL7	CCL19	ALUM	-0.230769	0.470906		wk13	IL7	CCL19	ALFQA	0.622378	0.0348001
1387	wk13	IL7	TNF	ALUM	0.0979021	0.766288		wk13	IL7	TNF	ALFQA	0.545455	0.0706789
1388	wk13	IL7	IL15	ALUM	0.314685	0.319472		wk13	IL7	IL15	ALFQA	0.678322	0.0188251
1389	wk13	IL7	CCL3	ALUM	0.370629	0.236732		wk13	IL7	CCL3	ALFQA	0.608392	0.040002
1390	wk13	IL7	CXCL8	ALUM	0.48951	0.109632		wk13	IL7	CXCL8	ALFQA	0.972028	0
1391	wk13	IL7	MMP12	ALUM	-0.265734	0.403977		wk13	IL7	MMP12	ALFQA	0.174825	0.58826
1392	wk13	IL7	CSF2	ALUM	-0.377622	0.227443		wk13	IL7	CSF2	ALFQA	0.041958	0.903739
1393	wk13	IL7	CSF3	ALUM	0.020979	0.956169		wk13	IL7	CSF3	ALFQA	0.294221	0.353265
1394	wk13	IL7	VEGFA	ALUM	-0.454545	0.140413		wk13	IL7	VEGFA	ALFQA	0.86014	0.000597084
1395	wk13	IL7	IL17C	ALUM	-0.041958	0.903739		wk13	IL7	IL17C	ALFQA	-0.013986	0.973694
1396	wk13	IL7	EGF	ALUM	0.216783	0.499115		wk13	IL7	EGF	ALFQA	0.734266	0.0090521
1397	wk13	IL7	CCL2	ALUM	0.293706	0.354333		wk13	IL7	CCL2	ALFQA	0.685315	0.017305
1398	wk13	IL7	IL17A	ALUM	0.125874	0.699712		wk13	IL7	IL17A	ALFQA	0.216783	0.499115
1399	wk13	IL7	OSM	ALUM	-0.111888	0.732775		wk13	IL7	OSM	ALFQA	0.86014	0.000597084
1400	wk13	IL7	CSF1	ALUM	-0.328671	0.297385		wk13	IL7	CSF1	ALFQA	0.342657	0.276231
1401	wk13	IL7	CCL4	ALUM	0.384615	0.218387		wk13	IL7	CCL4	ALFQA	0.440559	0.154216
1402	wk13	IL7	CXCL11	ALUM	-0.167832	0.603728		wk13	IL7	CXCL11	ALFQA	0.566434	0.0590341
1403	wk13	IL7	LTA	ALUM	-0.391608	0.209564		wk13	IL7	LTA	ALFQA	-0.230769	0.470906
1404	wk13	IL7	MMP1	ALUM	-0.013986	0.973694		wk13	IL7	MMP1	ALFQA	0.272727	0.391233
1405	Baseline	IL18	CCL8	ALUM	0.230769	0.470906		Baseline	IL18	CCL8	ALFQA	0.0979021	0.766288
1406	Baseline	IL18	IL33	ALUM	-0.13986	0.667151		Baseline	IL18	IL33	ALFQA	0.230769	0.470906
1407	Baseline	IL18	CXCL12	ALUM	0.545455	0.0706789		Baseline	IL18	CXCL12	ALFQA	-0.286713	0.366408
1408	Baseline	IL18	OLR1	ALUM	0.342657	0.276231		Baseline	IL18	OLR1	ALFQA	-0.0839161	0.800198
1409	Baseline	IL18	CXCL9	ALUM	0.468531	0.127473		Baseline	IL18	CXCL9	ALFQA	0.475524	0.121319
1410	Baseline	IL18	TGFA	ALUM	-0.00699301	0.99123		Baseline	IL18	TGFA	ALFQA	0.328671	0.297385
1411	Baseline	IL18	IL6	ALUM	-0.0699301	0.834447		Baseline	IL18	IL6	ALFQA	0.286713	0.366408
1412	Baseline	IL18	TNFSF12	ALUM	-0.181818	0.572958		Baseline	IL18	TNFSF12	ALFQA	0.13986	0.667151
1413	Baseline	IL18	CCL11	ALUM	0.300699	0.342483		Baseline	IL18	CCL11	ALFQA	-0.153846	0.63514
1414	Baseline	IL18	HGF	ALUM	0.272727	0.391233		Baseline	IL18	HGF	ALFQA	0.125874	0.699712
1415	Baseline	IL18	FLT3LG	ALUM	0.111888	0.732775		Baseline	IL18	FLT3LG	ALFQA	0.237762	0.457102
1416	Baseline	IL18	IL17F	ALUM	0.384615	0.218387		Baseline	IL18	IL17F	ALFQA	0.125874	0.699712
1417	Baseline	IL18	IL7	ALUM	0.125874	0.699712		Baseline	IL18	IL7	ALFQA	0.013986	0.973694
1418	Baseline	IL18	IL18	ALUM	NA	NA		Baseline	IL18	IL18	ALFQA	NA	NA
1419	Baseline	IL18	CCL13	ALUM	-0.202797	0.5281		Baseline	IL18	CCL13	ALFQA	-0.0769231	0.817283
1420	Baseline	IL18	TNFSF10	ALUM	0.461538	0.133836		Baseline	IL18	TNFSF10	ALFQA	0.181818	0.572958
1421	Baseline	IL18	CXCL10	ALUM	0.132867	0.683366		Baseline	IL18	CXCL10	ALFQA	0.524476	0.0838846
1422	Baseline	IL18	CCL19	ALUM	0.426573	0.1689		Baseline	IL18	CCL19	ALFQA	0.475524	0.121319
1423	Baseline	IL18	TNF	ALUM	0.104895	0.749479		Baseline	IL18	TNF	ALFQA	0.0979021	0.766288
1424	Baseline	IL18	IL15	ALUM	-0.0629371	0.851682		Baseline	IL18	IL15	ALFQA	0.237762	0.457102
1425	Baseline	IL18	CCL3	ALUM	0.363636	0.246255		Baseline	IL18	CCL3	ALFQA	0.258741	0.416938
1426	Baseline	IL18	CXCL8	ALUM	0.552448	0.066629		Baseline	IL18	CXCL8	ALFQA	-0.160839	0.619356
1427	Baseline	IL18	MMP12	ALUM	0.223776	0.484911		Baseline	IL18	MMP12	ALFQA	0.0839161	0.800198
1428	Baseline	IL18	CSF2	ALUM	0.51049	0.0936054		Baseline	IL18	CSF2	ALFQA	0.748252	0.00735321
1429	Baseline	IL18	CSF3	ALUM	-0.0140849	0.965347		Baseline	IL18	CSF3	ALFQA	0.125874	0.699712
1430	Baseline	IL18	VEGFA	ALUM	0.027972	0.938663		Baseline	IL18	VEGFA	ALFQA	0.265734	0.403977
1431	Baseline	IL18	IL17C	ALUM	0.524476	0.0838846		Baseline	IL18	IL17C	ALFQA	-0.020979	0.956169
1432	Baseline	IL18	EGF	ALUM	0.51049	0.0936054		Baseline	IL18	EGF	ALFQA	-0.111888	0.732775
1433	Baseline	IL18	CCL2	ALUM	-0.0909091	0.783197		Baseline	IL18	CCL2	ALFQA	0.314685	0.319472
1434	Baseline	IL18	IL17A	ALUM	-0.041958	0.903739		Baseline	IL18	IL17A	ALFQA	-0.034965	0.921184
1435	Baseline	IL18	OSM	ALUM	0.20979	0.513513		Baseline	IL18	OSM	ALFQA	0.27972	0.378709
1436	Baseline	IL18	CSF1	ALUM	-0.188811	0.557828		Baseline	IL18	CSF1	ALFQA	0.545455	0.0706789
1437	Baseline	IL18	CCL4	ALUM	0.370629	0.236732		Baseline	IL18	CCL4	ALFQA	0.0769231	0.817283
1438	Baseline	IL18	CXCL11	ALUM	0.531469	0.0793029		Baseline	IL18	CXCL11	ALFQA	0.174825	0.58826
1439	Baseline	IL18	LTA	ALUM	-0.286713	0.366408		Baseline	IL18	LTA	ALFQA	0.181818	0.572958
1440	Baseline	IL18	MMP1	ALUM	0.237762	0.457102		Baseline	IL18	MMP1	ALFQA	0.027972	0.938663
1441	wk12+24hr	IL18	CCL8	ALUM	0.154412	0.55298		wk12+24hr	IL18	CCL8	ALFQA	0.0559441	0.86898
1442	wk12+24hr	IL18	IL33	ALUM	0.404412	0.108559		wk12+24hr	IL18	IL33	ALFQA	0.328671	0.297385
1443	wk12+24hr	IL18	CXCL12	ALUM	0.651961	0.00567361		wk12+24hr	IL18	CXCL12	ALFQA	0.391608	0.209564
1444	wk12+24hr	IL18	OLR1	ALUM	-0.0955882	0.715476		wk12+24hr	IL18	OLR1	ALFQA	0.293706	0.354333
1445	wk12+24hr	IL18	CXCL9	ALUM	0.215686	0.404239		wk12+24hr	IL18	CXCL9	ALFQA	0.111888	0.732775
1446	wk12+24hr	IL18	TGFA	ALUM	0.0710784	0.787438		wk12+24hr	IL18	TGFA	ALFQA	0.013986	0.973694
1447	wk12+24hr	IL18	IL6	ALUM	0.316176	0.215921		wk12+24hr	IL18	IL6	ALFQA	0.244755	0.443504
1448	wk12+24hr	IL18	TNFSF12	ALUM	-0.215686	0.404239		wk12+24hr	IL18	TNFSF12	ALFQA	0.405594	0.192612
1449	wk12+24hr	IL18	CCL11	ALUM	0.196078	0.449237		wk12+24hr	IL18	CCL11	ALFQA	0.132867	0.683366
1450	wk12+24hr	IL18	HGF	ALUM	0.272059	0.289701		wk12+24hr	IL18	HGF	ALFQA	0.538462	0.0749023
1451	wk12+24hr	IL18	FLT3LG	ALUM	0.210784	0.415247		wk12+24hr	IL18	FLT3LG	ALFQA	-0.0559441	0.86898
1452	wk12+24hr	IL18	IL17F	ALUM	-0.0784314	0.765642		wk12+24hr	IL18	IL17F	ALFQA	0.013986	0.973694
1453	wk12+24hr	IL18	IL7	ALUM	0.321078	0.20858		wk12+24hr	IL18	IL7	ALFQA	0.531469	0.0793029
1454	wk12+24hr	IL18	IL18	ALUM	NA	NA		wk12+24hr	IL18	IL18	ALFQA	NA	NA
1455	wk12+24hr	IL18	CCL13	ALUM	0.257353	0.317404		wk12+24hr	IL18	CCL13	ALFQA	-0.251748	0.430115
1456	wk12+24hr	IL18	TNFSF10	ALUM	-0.230392	0.372202		wk12+24hr	IL18	TNFSF10	ALFQA	-0.0979021	0.766288
1457	wk12+24hr	IL18	CXCL10	ALUM	0.0931373	0.722578		wk12+24hr	IL18	CXCL10	ALFQA	0.0629371	0.851682
1458	wk12+24hr	IL18	CCL19	ALUM	0.482843	0.0516243		wk12+24hr	IL18	CCL19	ALFQA	-0.216783	0.499115
1459	wk12+24hr	IL18	TNF	ALUM	0.365196	0.149976		wk12+24hr	IL18	TNF	ALFQA	0.237762	0.457102
1460	wk12+24hr	IL18	IL15	ALUM	-0.306373	0.231113		wk12+24hr	IL18	IL15	ALFQA	0.342657	0.276231
1461	wk12+24hr	IL18	CCL3	ALUM	0.0980392	0.708396		wk12+24hr	IL18	CCL3	ALFQA	0.65035	0.0259115
1462	wk12+24hr	IL18	CXCL8	ALUM	0.125	0.632167		wk12+24hr	IL18	CXCL8	ALFQA	0.538462	0.0749023
1463	wk12+24hr	IL18	MMP12	ALUM	0.27451	0.285235		wk12+24hr	IL18	MMP12	ALFQA	-0.258741	0.416938
1464	wk12+24hr	IL18	CSF2	ALUM	0.370098	0.144269		wk12+24hr	IL18	CSF2	ALFQA	-0.0979021	0.766288
1465	wk12+24hr	IL18	CSF3	ALUM	0.0318627	0.905925		wk12+24hr	IL18	CSF3	ALFQA	-0.363636	0.246255
1466	wk12+24hr	IL18	VEGFA	ALUM	0.384804	0.128071		wk12+24hr	IL18	VEGFA	ALFQA	0.251748	0.430115
1467	wk12+24hr	IL18	IL17C	ALUM	0.00245098	0.996229		wk12+24hr	IL18	IL17C	ALFQA	-0.034965	0.921184
1468	wk12+24hr	IL18	EGF	ALUM	0.414216	0.0996585		wk12+24hr	IL18	EGF	ALFQA	0.447552	0.147205
1469	wk12+24hr	IL18	CCL2	ALUM	0.431373	0.0853893		wk12+24hr	IL18	CCL2	ALFQA	0.13986	0.667151
1470	wk12+24hr	IL18	IL17A	ALUM	-0.203431	0.432063		wk12+24hr	IL18	IL17A	ALFQA	-0.440559	0.154216
1471	wk12+24hr	IL18	OSM	ALUM	0.0245098	0.928438		wk12+24hr	IL18	OSM	ALFQA	0.517483	0.0886509
1472	wk12+24hr	IL18	CSF1	ALUM	0.0808824	0.758414		wk12+24hr	IL18	CSF1	ALFQA	0.230769	0.470906
1473	wk12+24hr	IL18	CCL4	ALUM	0.102941	0.694307		wk12+24hr	IL18	CCL4	ALFQA	0.671329	0.0204419
1474	wk12+24hr	IL18	CXCL11	ALUM	0.188725	0.466763		wk12+24hr	IL18	CXCL11	ALFQA	0.426573	0.1689
1475	wk12+24hr	IL18	LTA	ALUM	-0.0122549	0.966069		wk12+24hr	IL18	LTA	ALFQA	-0.321678	0.308312
1476	wk12+24hr	IL18	MMP1	ALUM	0.193627	0.45504		wk12+24hr	IL18	MMP1	ALFQA	0.0979021	0.766288
1477	wk13	IL18	CCL8	ALUM	0.0629371	0.851682		wk13	IL18	CCL8	ALFQA	0.727273	0.0100009
1478	wk13	IL18	IL33	ALUM	0.0699301	0.834447		wk13	IL18	IL33	ALFQA	0.0629371	0.851682
1479	wk13	IL18	CXCL12	ALUM	0.573427	0.0554813		wk13	IL18	CXCL12	ALFQA	0.664336	0.0221592
1480	wk13	IL18	OLR1	ALUM	0.167832	0.603728		wk13	IL18	OLR1	ALFQA	0.643357	0.0279546
1481	wk13	IL18	CXCL9	ALUM	-0.174825	0.58826		wk13	IL18	CXCL9	ALFQA	0.559441	0.0627487
1482	wk13	IL18	TGFA	ALUM	0.0839161	0.800198		wk13	IL18	TGFA	ALFQA	0.503497	0.0987516
1483	wk13	IL18	IL6	ALUM	-0.167832	0.603728		wk13	IL18	IL6	ALFQA	0.587413	0.0488449
1484	wk13	IL18	TNFSF12	ALUM	0.762238	0.00589748		wk13	IL18	TNFSF12	ALFQA	0.811189	0.00236893
1485	wk13	IL18	CCL11	ALUM	0.643357	0.0279546		wk13	IL18	CCL11	ALFQA	0.440559	0.154216
1486	wk13	IL18	HGF	ALUM	0.321678	0.308312		wk13	IL18	HGF	ALFQA	0.587413	0.0488449
1487	wk13	IL18	FLT3LG	ALUM	-0.027972	0.938663		wk13	IL18	FLT3LG	ALFQA	0.118881	0.716184
1488	wk13	IL18	IL17F	ALUM	-0.00699301	0.99123		wk13	IL18	IL17F	ALFQA	-0.0909091	0.783197
1489	wk13	IL18	IL7	ALUM	0.167832	0.603728		wk13	IL18	IL7	ALFQA	0.475524	0.121319
1490	wk13	IL18	IL18	ALUM	NA	NA		wk13	IL18	IL18	ALFQA	NA	NA
1491	wk13	IL18	CCL13	ALUM	0.013986	0.973694		wk13	IL18	CCL13	ALFQA	0.762238	0.00589748
1492	wk13	IL18	TNFSF10	ALUM	-0.440559	0.154216		wk13	IL18	TNFSF10	ALFQA	0.440559	0.154216
1493	wk13	IL18	CXCL10	ALUM	0.195804	0.542874		wk13	IL18	CXCL10	ALFQA	0.370629	0.236732
1494	wk13	IL18	CCL19	ALUM	0.58042	0.0520862		wk13	IL18	CCL19	ALFQA	0.552448	0.066629
1495	wk13	IL18	TNF	ALUM	0.412587	0.184481		wk13	IL18	TNF	ALFQA	0.174825	0.58826
1496	wk13	IL18	IL15	ALUM	0.363636	0.246255		wk13	IL18	IL15	ALFQA	0.846154	0.00096954
1497	wk13	IL18	CCL3	ALUM	0.335664	0.286691		wk13	IL18	CCL3	ALFQA	0.391608	0.209564
1498	wk13	IL18	CXCL8	ALUM	0.440559	0.154216		wk13	IL18	CXCL8	ALFQA	0.566434	0.0590341
1499	wk13	IL18	MMP12	ALUM	0.13986	0.667151		wk13	IL18	MMP12	ALFQA	0.657343	0.0239811
1500	wk13	IL18	CSF2	ALUM	0.468531	0.127473		wk13	IL18	CSF2	ALFQA	0.559441	0.0627487
1501	wk13	IL18	CSF3	ALUM	-0.34965	0.266004		wk13	IL18	CSF3	ALFQA	0.0455342	0.888252
1502	wk13	IL18	VEGFA	ALUM	0.13986	0.667151		wk13	IL18	VEGFA	ALFQA	0.615385	0.0373345
1503	wk13	IL18	IL17C	ALUM	-0.041958	0.903739		wk13	IL18	IL17C	ALFQA	-0.020979	0.956169
1504	wk13	IL18	EGF	ALUM	0.468531	0.127473		wk13	IL18	EGF	ALFQA	0.405594	0.192612
1505	wk13	IL18	CCL2	ALUM	0.258741	0.416938		wk13	IL18	CCL2	ALFQA	0.601399	0.0428069
1506	wk13	IL18	IL17A	ALUM	0.104895	0.749479		wk13	IL18	IL17A	ALFQA	-0.391608	0.209564
1507	wk13	IL18	OSM	ALUM	-0.111888	0.732775		wk13	IL18	OSM	ALFQA	0.587413	0.0488449
1508	wk13	IL18	CSF1	ALUM	-0.167832	0.603728		wk13	IL18	CSF1	ALFQA	0.615385	0.0373345
1509	wk13	IL18	CCL4	ALUM	0.622378	0.0348001		wk13	IL18	CCL4	ALFQA	0.356643	0.256013
1510	wk13	IL18	CXCL11	ALUM	0.342657	0.276231		wk13	IL18	CXCL11	ALFQA	0.629371	0.0323947
1511	wk13	IL18	LTA	ALUM	0.377622	0.227443		wk13	IL18	LTA	ALFQA	0.244755	0.443504
1512	wk13	IL18	MMP1	ALUM	-0.104895	0.749479		wk13	IL18	MMP1	ALFQA	0.188811	0.557828
1513	Baseline	CCL13	CCL8	ALUM	0.34965	0.266004		Baseline	CCL13	CCL8	ALFQA	0.0559441	0.86898
1514	Baseline	CCL13	IL33	ALUM	0.13986	0.667151		Baseline	CCL13	IL33	ALFQA	0.286713	0.366408
1515	Baseline	CCL13	CXCL12	ALUM	0.174825	0.58826		Baseline	CCL13	CXCL12	ALFQA	-0.125874	0.699712
1516	Baseline	CCL13	OLR1	ALUM	0.160839	0.619356		Baseline	CCL13	OLR1	ALFQA	0.51049	0.0936054
1517	Baseline	CCL13	CXCL9	ALUM	-0.0559441	0.86898		Baseline	CCL13	CXCL9	ALFQA	0.195804	0.542874
1518	Baseline	CCL13	TGFA	ALUM	-0.174825	0.58826		Baseline	CCL13	TGFA	ALFQA	0.0839161	0.800198
1519	Baseline	CCL13	IL6	ALUM	-0.160839	0.619356		Baseline	CCL13	IL6	ALFQA	-0.153846	0.63514
1520	Baseline	CCL13	TNFSF12	ALUM	0.223776	0.484911		Baseline	CCL13	TNFSF12	ALFQA	-0.0769231	0.817283
1521	Baseline	CCL13	CCL11	ALUM	0.237762	0.457102		Baseline	CCL13	CCL11	ALFQA	0.545455	0.0706789
1522	Baseline	CCL13	HGF	ALUM	0.13986	0.667151		Baseline	CCL13	HGF	ALFQA	0.909091	0
1523	Baseline	CCL13	FLT3LG	ALUM	-0.0769231	0.817283		Baseline	CCL13	FLT3LG	ALFQA	-0.65035	0.0259115
1524	Baseline	CCL13	IL17F	ALUM	0.468531	0.127473		Baseline	CCL13	IL17F	ALFQA	0.118881	0.716184
1525	Baseline	CCL13	IL7	ALUM	-0.328671	0.297385		Baseline	CCL13	IL7	ALFQA	0.629371	0.0323947
1526	Baseline	CCL13	IL18	ALUM	-0.202797	0.5281		Baseline	CCL13	IL18	ALFQA	-0.0769231	0.817283
1527	Baseline	CCL13	CCL13	ALUM	NA	NA		Baseline	CCL13	CCL13	ALFQA	NA	NA
1528	Baseline	CCL13	TNFSF10	ALUM	0.146853	0.651073		Baseline	CCL13	TNFSF10	ALFQA	-0.00699301	0.99123
1529	Baseline	CCL13	CXCL10	ALUM	0.328671	0.297385		Baseline	CCL13	CXCL10	ALFQA	-0.132867	0.683366
1530	Baseline	CCL13	CCL19	ALUM	-0.0629371	0.851682		Baseline	CCL13	CCL19	ALFQA	0.13986	0.667151
1531	Baseline	CCL13	TNF	ALUM	0.230769	0.470906		Baseline	CCL13	TNF	ALFQA	-0.454545	0.140413
1532	Baseline	CCL13	IL15	ALUM	-0.328671	0.297385		Baseline	CCL13	IL15	ALFQA	0.160839	0.619356
1533	Baseline	CCL13	CCL3	ALUM	0.265734	0.403977		Baseline	CCL13	CCL3	ALFQA	-0.0839161	0.800198
1534	Baseline	CCL13	CXCL8	ALUM	0.0559441	0.86898		Baseline	CCL13	CXCL8	ALFQA	0.601399	0.0428069
1535	Baseline	CCL13	MMP12	ALUM	0.517483	0.0886509		Baseline	CCL13	MMP12	ALFQA	-0.237762	0.457102
1536	Baseline	CCL13	CSF2	ALUM	0.188811	0.557828		Baseline	CCL13	CSF2	ALFQA	-0.195804	0.542874
1537	Baseline	CCL13	CSF3	ALUM	0.640861	0.0247359		Baseline	CCL13	CSF3	ALFQA	0.132867	0.683366
1538	Baseline	CCL13	VEGFA	ALUM	0.342657	0.276231		Baseline	CCL13	VEGFA	ALFQA	-0.237762	0.457102
1539	Baseline	CCL13	IL17C	ALUM	0.391608	0.209564		Baseline	CCL13	IL17C	ALFQA	0.433566	0.161446
1540	Baseline	CCL13	EGF	ALUM	0.300699	0.342483		Baseline	CCL13	EGF	ALFQA	0.832168	0.00144087
1541	Baseline	CCL13	CCL2	ALUM	0.440559	0.154216		Baseline	CCL13	CCL2	ALFQA	0.608392	0.040002
1542	Baseline	CCL13	IL17A	ALUM	0.0629371	0.851682		Baseline	CCL13	IL17A	ALFQA	-0.041958	0.903739
1543	Baseline	CCL13	OSM	ALUM	-0.167832	0.603728		Baseline	CCL13	OSM	ALFQA	0.398601	0.200973
1544	Baseline	CCL13	CSF1	ALUM	-0.020979	0.956169		Baseline	CCL13	CSF1	ALFQA	0.188811	0.557828
1545	Baseline	CCL13	CCL4	ALUM	0.300699	0.342483		Baseline	CCL13	CCL4	ALFQA	-0.0839161	0.800198
1546	Baseline	CCL13	CXCL11	ALUM	0.475524	0.121319		Baseline	CCL13	CXCL11	ALFQA	0.734266	0.0090521
1547	Baseline	CCL13	LTA	ALUM	0.664336	0.0221592		Baseline	CCL13	LTA	ALFQA	-0.454545	0.140413
1548	Baseline	CCL13	MMP1	ALUM	0.251748	0.430115		Baseline	CCL13	MMP1	ALFQA	-0.230769	0.470906
1549	wk12+24hr	CCL13	CCL8	ALUM	0.254902	0.322172		wk12+24hr	CCL13	CCL8	ALFQA	-0.048951	0.886335
1550	wk12+24hr	CCL13	IL33	ALUM	0.490196	0.047793		wk12+24hr	CCL13	IL33	ALFQA	-0.188811	0.557828
1551	wk12+24hr	CCL13	CXCL12	ALUM	0.470588	0.0585275		wk12+24hr	CCL13	CXCL12	ALFQA	-0.160839	0.619356
1552	wk12+24hr	CCL13	OLR1	ALUM	-0.17402	0.502842		wk12+24hr	CCL13	OLR1	ALFQA	0.0769231	0.817283
1553	wk12+24hr	CCL13	CXCL9	ALUM	0.5	0.0430295		wk12+24hr	CCL13	CXCL9	ALFQA	-0.167832	0.603728
1554	wk12+24hr	CCL13	TGFA	ALUM	0.276961	0.280812		wk12+24hr	CCL13	TGFA	ALFQA	0.559441	0.0627487
1555	wk12+24hr	CCL13	IL6	ALUM	-0.284314	0.267804		wk12+24hr	CCL13	IL6	ALFQA	-0.300699	0.342483
1556	wk12+24hr	CCL13	TNFSF12	ALUM	0.517157	0.0355851		wk12+24hr	CCL13	TNFSF12	ALFQA	-0.0979021	0.766288
1557	wk12+24hr	CCL13	CCL11	ALUM	0.254902	0.322172		wk12+24hr	CCL13	CCL11	ALFQA	0.00699301	0.99123
1558	wk12+24hr	CCL13	HGF	ALUM	0.357843	0.158831		wk12+24hr	CCL13	HGF	ALFQA	0.174825	0.58826
1559	wk12+24hr	CCL13	FLT3LG	ALUM	0.54902	0.0244506		wk12+24hr	CCL13	FLT3LG	ALFQA	-0.237762	0.457102
1560	wk12+24hr	CCL13	IL17F	ALUM	0.296569	0.246989		wk12+24hr	CCL13	IL17F	ALFQA	-0.188811	0.557828
1561	wk12+24hr	CCL13	IL7	ALUM	-0.193627	0.45504		wk12+24hr	CCL13	IL7	ALFQA	-0.0769231	0.817283
1562	wk12+24hr	CCL13	IL18	ALUM	0.257353	0.317404		wk12+24hr	CCL13	IL18	ALFQA	-0.251748	0.430115
1563	wk12+24hr	CCL13	CCL13	ALUM	NA	NA		wk12+24hr	CCL13	CCL13	ALFQA	NA	NA
1564	wk12+24hr	CCL13	TNFSF10	ALUM	0.683824	0.0032561		wk12+24hr	CCL13	TNFSF10	ALFQA	-0.314685	0.319472
1565	wk12+24hr	CCL13	CXCL10	ALUM	0.375	0.138717		wk12+24hr	CCL13	CXCL10	ALFQA	-0.559441	0.0627487
1566	wk12+24hr	CCL13	CCL19	ALUM	0.465686	0.0614774		wk12+24hr	CCL13	CCL19	ALFQA	0.041958	0.903739
1567	wk12+24hr	CCL13	TNF	ALUM	0.715686	0.00173974		wk12+24hr	CCL13	TNF	ALFQA	0.0699301	0.834447
1568	wk12+24hr	CCL13	IL15	ALUM	-0.0514706	0.846278		wk12+24hr	CCL13	IL15	ALFQA	-0.811189	0.00236893
1569	wk12+24hr	CCL13	CCL3	ALUM	0.203431	0.432063		wk12+24hr	CCL13	CCL3	ALFQA	-0.496503	0.104093
1570	wk12+24hr	CCL13	CXCL8	ALUM	-0.308824	0.227251		wk12+24hr	CCL13	CXCL8	ALFQA	-0.041958	0.903739
1571	wk12+24hr	CCL13	MMP12	ALUM	0.598039	0.0128637		wk12+24hr	CCL13	MMP12	ALFQA	0.461538	0.133836
1572	wk12+24hr	CCL13	CSF2	ALUM	0.321078	0.20858		wk12+24hr	CCL13	CSF2	ALFQA	-0.013986	0.973694
1573	wk12+24hr	CCL13	CSF3	ALUM	0.0367647	0.890955		wk12+24hr	CCL13	CSF3	ALFQA	-0.307692	0.330863
1574	wk12+24hr	CCL13	VEGFA	ALUM	-0.110294	0.673357		wk12+24hr	CCL13	VEGFA	ALFQA	-0.741259	0.00817064
1575	wk12+24hr	CCL13	IL17C	ALUM	-0.0637255	0.809389		wk12+24hr	CCL13	IL17C	ALFQA	0.307692	0.330863
1576	wk12+24hr	CCL13	EGF	ALUM	0.0392157	0.883482		wk12+24hr	CCL13	EGF	ALFQA	-0.041958	0.903739
1577	wk12+24hr	CCL13	CCL2	ALUM	0.191176	0.460882		wk12+24hr	CCL13	CCL2	ALFQA	0.181818	0.572958
1578	wk12+24hr	CCL13	IL17A	ALUM	0.144608	0.578871		wk12+24hr	CCL13	IL17A	ALFQA	0.307692	0.330863
1579	wk12+24hr	CCL13	OSM	ALUM	0.102941	0.694307		wk12+24hr	CCL13	OSM	ALFQA	-0.174825	0.58826
1580	wk12+24hr	CCL13	CSF1	ALUM	-0.193627	0.45504		wk12+24hr	CCL13	CSF1	ALFQA	-0.195804	0.542874
1581	wk12+24hr	CCL13	CCL4	ALUM	0.252451	0.326983		wk12+24hr	CCL13	CCL4	ALFQA	-0.643357	0.0279546
1582	wk12+24hr	CCL13	CXCL11	ALUM	0.664216	0.00461601		wk12+24hr	CCL13	CXCL11	ALFQA	-0.181818	0.572958
1583	wk12+24hr	CCL13	LTA	ALUM	0.509804	0.0386416		wk12+24hr	CCL13	LTA	ALFQA	-0.174825	0.58826
1584	wk12+24hr	CCL13	MMP1	ALUM	0.419118	0.0954148		wk12+24hr	CCL13	MMP1	ALFQA	0.223776	0.484911
1585	wk13	CCL13	CCL8	ALUM	-0.0769231	0.817283		wk13	CCL13	CCL8	ALFQA	0.363636	0.246255
1586	wk13	CCL13	IL33	ALUM	0.307692	0.330863		wk13	CCL13	IL33	ALFQA	0.237762	0.457102
1587	wk13	CCL13	CXCL12	ALUM	0.00699301	0.99123		wk13	CCL13	CXCL12	ALFQA	0.517483	0.0886509
1588	wk13	CCL13	OLR1	ALUM	0.412587	0.184481		wk13	CCL13	OLR1	ALFQA	0.405594	0.192612
1589	wk13	CCL13	CXCL9	ALUM	-0.286713	0.366408		wk13	CCL13	CXCL9	ALFQA	0.412587	0.184481
1590	wk13	CCL13	TGFA	ALUM	-0.34965	0.266004		wk13	CCL13	TGFA	ALFQA	0.517483	0.0886509
1591	wk13	CCL13	IL6	ALUM	0.0629371	0.851682		wk13	CCL13	IL6	ALFQA	0.741259	0.00817064
1592	wk13	CCL13	TNFSF12	ALUM	0.0629371	0.851682		wk13	CCL13	TNFSF12	ALFQA	0.545455	0.0706789
1593	wk13	CCL13	CCL11	ALUM	-0.013986	0.973694		wk13	CCL13	CCL11	ALFQA	0.58042	0.0520862
1594	wk13	CCL13	HGF	ALUM	0.293706	0.354333		wk13	CCL13	HGF	ALFQA	0.468531	0.127473
1595	wk13	CCL13	FLT3LG	ALUM	-0.475524	0.121319		wk13	CCL13	FLT3LG	ALFQA	0.20979	0.513513
1596	wk13	CCL13	IL17F	ALUM	0.125874	0.699712		wk13	CCL13	IL17F	ALFQA	-0.034965	0.921184
1597	wk13	CCL13	IL7	ALUM	-0.251748	0.430115		wk13	CCL13	IL7	ALFQA	0.230769	0.470906
1598	wk13	CCL13	IL18	ALUM	0.013986	0.973694		wk13	CCL13	IL18	ALFQA	0.762238	0.00589748
1599	wk13	CCL13	CCL13	ALUM	NA	NA		wk13	CCL13	CCL13	ALFQA	NA	NA
1600	wk13	CCL13	TNFSF10	ALUM	-0.146853	0.651073		wk13	CCL13	TNFSF10	ALFQA	0.426573	0.1689
1601	wk13	CCL13	CXCL10	ALUM	0.0699301	0.834447		wk13	CCL13	CXCL10	ALFQA	-0.013986	0.973694
1602	wk13	CCL13	CCL19	ALUM	0.181818	0.572958		wk13	CCL13	CCL19	ALFQA	0.566434	0.0590341
1603	wk13	CCL13	TNF	ALUM	-0.461538	0.133836		wk13	CCL13	TNF	ALFQA	-0.020979	0.956169
1604	wk13	CCL13	IL15	ALUM	-0.146853	0.651073		wk13	CCL13	IL15	ALFQA	0.72028	0.0110205
1605	wk13	CCL13	CCL3	ALUM	-0.104895	0.749479		wk13	CCL13	CCL3	ALFQA	0.426573	0.1689
1606	wk13	CCL13	CXCL8	ALUM	0.160839	0.619356		wk13	CCL13	CXCL8	ALFQA	0.307692	0.330863
1607	wk13	CCL13	MMP12	ALUM	-0.468531	0.127473		wk13	CCL13	MMP12	ALFQA	0.776224	0.00465988
1608	wk13	CCL13	CSF2	ALUM	0.174825	0.58826		wk13	CCL13	CSF2	ALFQA	0.678322	0.0188251
1609	wk13	CCL13	CSF3	ALUM	-0.0629371	0.851682		wk13	CCL13	CSF3	ALFQA	-0.0105079	0.974145
1610	wk13	CCL13	VEGFA	ALUM	0.335664	0.286691		wk13	CCL13	VEGFA	ALFQA	0.587413	0.0488449
1611	wk13	CCL13	IL17C	ALUM	0.307692	0.330863		wk13	CCL13	IL17C	ALFQA	0	1
1612	wk13	CCL13	EGF	ALUM	0.391608	0.209564		wk13	CCL13	EGF	ALFQA	0.27972	0.378709
1613	wk13	CCL13	CCL2	ALUM	-0.020979	0.956169		wk13	CCL13	CCL2	ALFQA	0.65035	0.0259115
1614	wk13	CCL13	IL17A	ALUM	0.65035	0.0259115		wk13	CCL13	IL17A	ALFQA	-0.237762	0.457102
1615	wk13	CCL13	OSM	ALUM	-0.034965	0.921184		wk13	CCL13	OSM	ALFQA	0.496503	0.104093
1616	wk13	CCL13	CSF1	ALUM	-0.0699301	0.834447		wk13	CCL13	CSF1	ALFQA	0.58042	0.0520862
1617	wk13	CCL13	CCL4	ALUM	0.027972	0.938663		wk13	CCL13	CCL4	ALFQA	0.405594	0.192612
1618	wk13	CCL13	CXCL11	ALUM	0.272727	0.391233		wk13	CCL13	CXCL11	ALFQA	0.517483	0.0886509
1619	wk13	CCL13	LTA	ALUM	0.0979021	0.766288		wk13	CCL13	LTA	ALFQA	0.132867	0.683366
1620	wk13	CCL13	MMP1	ALUM	-0.447552	0.147205		wk13	CCL13	MMP1	ALFQA	0.307692	0.330863
1621	Baseline	TNFSF10	CCL8	ALUM	0.384615	0.218387		Baseline	TNFSF10	CCL8	ALFQA	0.41958	0.176577
1622	Baseline	TNFSF10	IL33	ALUM	0.160839	0.619356		Baseline	TNFSF10	IL33	ALFQA	0.545455	0.0706789
1623	Baseline	TNFSF10	CXCL12	ALUM	0.0629371	0.851682		Baseline	TNFSF10	CXCL12	ALFQA	-0.370629	0.236732
1624	Baseline	TNFSF10	OLR1	ALUM	0.216783	0.499115		Baseline	TNFSF10	OLR1	ALFQA	0.111888	0.732775
1625	Baseline	TNFSF10	CXCL9	ALUM	0.391608	0.209564		Baseline	TNFSF10	CXCL9	ALFQA	0.482517	0.115374
1626	Baseline	TNFSF10	TGFA	ALUM	-0.153846	0.63514		Baseline	TNFSF10	TGFA	ALFQA	0.41958	0.176577
1627	Baseline	TNFSF10	IL6	ALUM	0.48951	0.109632		Baseline	TNFSF10	IL6	ALFQA	0.307692	0.330863
1628	Baseline	TNFSF10	TNFSF12	ALUM	-0.041958	0.903739		Baseline	TNFSF10	TNFSF12	ALFQA	0.818182	0.0020272
1629	Baseline	TNFSF10	CCL11	ALUM	0.188811	0.557828		Baseline	TNFSF10	CCL11	ALFQA	0.167832	0.603728
1630	Baseline	TNFSF10	HGF	ALUM	0.321678	0.308312		Baseline	TNFSF10	HGF	ALFQA	0.174825	0.58826
1631	Baseline	TNFSF10	FLT3LG	ALUM	-0.104895	0.749479		Baseline	TNFSF10	FLT3LG	ALFQA	0.237762	0.457102
1632	Baseline	TNFSF10	IL17F	ALUM	0.482517	0.115374		Baseline	TNFSF10	IL17F	ALFQA	-0.125874	0.699712
1633	Baseline	TNFSF10	IL7	ALUM	-0.160839	0.619356		Baseline	TNFSF10	IL7	ALFQA	0.167832	0.603728
1634	Baseline	TNFSF10	IL18	ALUM	0.461538	0.133836		Baseline	TNFSF10	IL18	ALFQA	0.181818	0.572958
1635	Baseline	TNFSF10	CCL13	ALUM	0.146853	0.651073		Baseline	TNFSF10	CCL13	ALFQA	-0.00699301	0.99123
1636	Baseline	TNFSF10	TNFSF10	ALUM	NA	NA		Baseline	TNFSF10	TNFSF10	ALFQA	NA	NA
1637	Baseline	TNFSF10	CXCL10	ALUM	0	1		Baseline	TNFSF10	CXCL10	ALFQA	0.748252	0.00735321
1638	Baseline	TNFSF10	CCL19	ALUM	0.377622	0.227443		Baseline	TNFSF10	CCL19	ALFQA	-0.0979021	0.766288
1639	Baseline	TNFSF10	TNF	ALUM	0.335664	0.286691		Baseline	TNFSF10	TNF	ALFQA	0.454545	0.140413
1640	Baseline	TNFSF10	IL15	ALUM	-0.146853	0.651073		Baseline	TNFSF10	IL15	ALFQA	0.363636	0.246255
1641	Baseline	TNFSF10	CCL3	ALUM	0.615385	0.0373345		Baseline	TNFSF10	CCL3	ALFQA	0.251748	0.430115
1642	Baseline	TNFSF10	CXCL8	ALUM	0.272727	0.391233		Baseline	TNFSF10	CXCL8	ALFQA	-0.111888	0.732775
1643	Baseline	TNFSF10	MMP12	ALUM	0.0769231	0.817283		Baseline	TNFSF10	MMP12	ALFQA	0.384615	0.218387
1644	Baseline	TNFSF10	CSF2	ALUM	0.503497	0.0987516		Baseline	TNFSF10	CSF2	ALFQA	0.160839	0.619356
1645	Baseline	TNFSF10	CSF3	ALUM	0.422546	0.171176		Baseline	TNFSF10	CSF3	ALFQA	0.454545	0.140413
1646	Baseline	TNFSF10	VEGFA	ALUM	0.314685	0.319472		Baseline	TNFSF10	VEGFA	ALFQA	0.342657	0.276231
1647	Baseline	TNFSF10	IL17C	ALUM	0.293706	0.354333		Baseline	TNFSF10	IL17C	ALFQA	-0.342657	0.276231
1648	Baseline	TNFSF10	EGF	ALUM	0.699301	0.0145393		Baseline	TNFSF10	EGF	ALFQA	0.0979021	0.766288
1649	Baseline	TNFSF10	CCL2	ALUM	0.412587	0.184481		Baseline	TNFSF10	CCL2	ALFQA	0.524476	0.0838846
1650	Baseline	TNFSF10	IL17A	ALUM	0.293706	0.354333		Baseline	TNFSF10	IL17A	ALFQA	-0.230769	0.470906
1651	Baseline	TNFSF10	OSM	ALUM	0.160839	0.619356		Baseline	TNFSF10	OSM	ALFQA	0.531469	0.0793029
1652	Baseline	TNFSF10	CSF1	ALUM	0.251748	0.430115		Baseline	TNFSF10	CSF1	ALFQA	0.531469	0.0793029
1653	Baseline	TNFSF10	CCL4	ALUM	0.629371	0.0323947		Baseline	TNFSF10	CCL4	ALFQA	0.328671	0.297385
1654	Baseline	TNFSF10	CXCL11	ALUM	0.552448	0.066629		Baseline	TNFSF10	CXCL11	ALFQA	0.125874	0.699712
1655	Baseline	TNFSF10	LTA	ALUM	0.41958	0.176577		Baseline	TNFSF10	LTA	ALFQA	0.839161	0.00119187
1656	Baseline	TNFSF10	MMP1	ALUM	0.216783	0.499115		Baseline	TNFSF10	MMP1	ALFQA	-0.0839161	0.800198
1657	wk12+24hr	TNFSF10	CCL8	ALUM	0.240196	0.35168		wk12+24hr	TNFSF10	CCL8	ALFQA	0.328671	0.297385
1658	wk12+24hr	TNFSF10	IL33	ALUM	0.289216	0.259349		wk12+24hr	TNFSF10	IL33	ALFQA	-0.0699301	0.834447
1659	wk12+24hr	TNFSF10	CXCL12	ALUM	0.0539216	0.838873		wk12+24hr	TNFSF10	CXCL12	ALFQA	0.188811	0.557828
1660	wk12+24hr	TNFSF10	OLR1	ALUM	-0.379902	0.133318		wk12+24hr	TNFSF10	OLR1	ALFQA	-0.244755	0.443504
1661	wk12+24hr	TNFSF10	CXCL9	ALUM	0.296569	0.246989		wk12+24hr	TNFSF10	CXCL9	ALFQA	0.601399	0.0428069
1662	wk12+24hr	TNFSF10	TGFA	ALUM	0.154412	0.55298		wk12+24hr	TNFSF10	TGFA	ALFQA	-0.797203	0.00316125
1663	wk12+24hr	TNFSF10	IL6	ALUM	-0.703431	0.00223596		wk12+24hr	TNFSF10	IL6	ALFQA	-0.48951	0.109632
1664	wk12+24hr	TNFSF10	TNFSF12	ALUM	0.615196	0.0100562		wk12+24hr	TNFSF10	TNFSF12	ALFQA	-0.447552	0.147205
1665	wk12+24hr	TNFSF10	CCL11	ALUM	0.112745	0.666424		wk12+24hr	TNFSF10	CCL11	ALFQA	0.370629	0.236732
1666	wk12+24hr	TNFSF10	HGF	ALUM	-0.0269608	0.920927		wk12+24hr	TNFSF10	HGF	ALFQA	-0.734266	0.0090521
1667	wk12+24hr	TNFSF10	FLT3LG	ALUM	0.367647	0.147103		wk12+24hr	TNFSF10	FLT3LG	ALFQA	0.601399	0.0428069
1668	wk12+24hr	TNFSF10	IL17F	ALUM	0.443627	0.0761684		wk12+24hr	TNFSF10	IL17F	ALFQA	0.188811	0.557828
1669	wk12+24hr	TNFSF10	IL7	ALUM	-0.362745	0.152888		wk12+24hr	TNFSF10	IL7	ALFQA	-0.678322	0.0188251
1670	wk12+24hr	TNFSF10	IL18	ALUM	-0.230392	0.372202		wk12+24hr	TNFSF10	IL18	ALFQA	-0.0979021	0.766288
1671	wk12+24hr	TNFSF10	CCL13	ALUM	0.683824	0.0032561		wk12+24hr	TNFSF10	CCL13	ALFQA	-0.314685	0.319472
1672	wk12+24hr	TNFSF10	TNFSF10	ALUM	NA	NA		wk12+24hr	TNFSF10	TNFSF10	ALFQA	NA	NA
1673	wk12+24hr	TNFSF10	CXCL10	ALUM	0.223039	0.388034		wk12+24hr	TNFSF10	CXCL10	ALFQA	0.727273	0.0100009
1674	wk12+24hr	TNFSF10	CCL19	ALUM	0.186275	0.472682		wk12+24hr	TNFSF10	CCL19	ALFQA	0.447552	0.147205
1675	wk12+24hr	TNFSF10	TNF	ALUM	0.477941	0.0543063		wk12+24hr	TNFSF10	TNF	ALFQA	0.202797	0.5281
1676	wk12+24hr	TNFSF10	IL15	ALUM	0.276961	0.280812		wk12+24hr	TNFSF10	IL15	ALFQA	0.272727	0.391233
1677	wk12+24hr	TNFSF10	CCL3	ALUM	0.198529	0.443473		wk12+24hr	TNFSF10	CCL3	ALFQA	0.00699301	0.99123
1678	wk12+24hr	TNFSF10	CXCL8	ALUM	-0.622549	0.00901438		wk12+24hr	TNFSF10	CXCL8	ALFQA	-0.58042	0.0520862
1679	wk12+24hr	TNFSF10	MMP12	ALUM	0.426471	0.0893009		wk12+24hr	TNFSF10	MMP12	ALFQA	0.223776	0.484911
1680	wk12+24hr	TNFSF10	CSF2	ALUM	0.269608	0.29421		wk12+24hr	TNFSF10	CSF2	ALFQA	0.664336	0.0221592
1681	wk12+24hr	TNFSF10	CSF3	ALUM	0.291667	0.255186		wk12+24hr	TNFSF10	CSF3	ALFQA	-0.146853	0.651073
1682	wk12+24hr	TNFSF10	VEGFA	ALUM	-0.352941	0.164933		wk12+24hr	TNFSF10	VEGFA	ALFQA	-0.125874	0.699712
1683	wk12+24hr	TNFSF10	IL17C	ALUM	-0.0661765	0.802056		wk12+24hr	TNFSF10	IL17C	ALFQA	0.111888	0.732775
1684	wk12+24hr	TNFSF10	EGF	ALUM	-0.276961	0.280812		wk12+24hr	TNFSF10	EGF	ALFQA	-0.671329	0.0204419
1685	wk12+24hr	TNFSF10	CCL2	ALUM	-0.134804	0.605275		wk12+24hr	TNFSF10	CCL2	ALFQA	0.258741	0.416938
1686	wk12+24hr	TNFSF10	IL17A	ALUM	0.151961	0.559403		wk12+24hr	TNFSF10	IL17A	ALFQA	-0.048951	0.886335
1687	wk12+24hr	TNFSF10	OSM	ALUM	-0.259804	0.312679		wk12+24hr	TNFSF10	OSM	ALFQA	-0.671329	0.0204419
1688	wk12+24hr	TNFSF10	CSF1	ALUM	0.00735294	0.981146		wk12+24hr	TNFSF10	CSF1	ALFQA	0.034965	0.921184
1689	wk12+24hr	TNFSF10	CCL4	ALUM	0.32598	0.201408		wk12+24hr	TNFSF10	CCL4	ALFQA	0.0839161	0.800198
1690	wk12+24hr	TNFSF10	CXCL11	ALUM	0.52451	0.0327204		wk12+24hr	TNFSF10	CXCL11	ALFQA	0.426573	0.1689
1691	wk12+24hr	TNFSF10	LTA	ALUM	0.553922	0.023015		wk12+24hr	TNFSF10	LTA	ALFQA	0.685315	0.017305
1692	wk12+24hr	TNFSF10	MMP1	ALUM	0.573529	0.0179242		wk12+24hr	TNFSF10	MMP1	ALFQA	-0.0559441	0.86898
1693	wk13	TNFSF10	CCL8	ALUM	0.216783	0.499115		wk13	TNFSF10	CCL8	ALFQA	0.223776	0.484911
1694	wk13	TNFSF10	IL33	ALUM	-0.237762	0.457102		wk13	TNFSF10	IL33	ALFQA	0.0769231	0.817283
1695	wk13	TNFSF10	CXCL12	ALUM	-0.608392	0.040002		wk13	TNFSF10	CXCL12	ALFQA	0.251748	0.430115
1696	wk13	TNFSF10	OLR1	ALUM	-0.412587	0.184481		wk13	TNFSF10	OLR1	ALFQA	0.48951	0.109632
1697	wk13	TNFSF10	CXCL9	ALUM	0.727273	0.0100009		wk13	TNFSF10	CXCL9	ALFQA	-0.181818	0.572958
1698	wk13	TNFSF10	TGFA	ALUM	-0.13986	0.667151		wk13	TNFSF10	TGFA	ALFQA	0.601399	0.0428069
1699	wk13	TNFSF10	IL6	ALUM	-0.251748	0.430115		wk13	TNFSF10	IL6	ALFQA	0.496503	0.104093
1700	wk13	TNFSF10	TNFSF12	ALUM	-0.307692	0.330863		wk13	TNFSF10	TNFSF12	ALFQA	0.608392	0.040002
1701	wk13	TNFSF10	CCL11	ALUM	-0.174825	0.58826		wk13	TNFSF10	CCL11	ALFQA	0.356643	0.256013
1702	wk13	TNFSF10	HGF	ALUM	-0.363636	0.246255		wk13	TNFSF10	HGF	ALFQA	0.692308	0.0158777
1703	wk13	TNFSF10	FLT3LG	ALUM	0.307692	0.330863		wk13	TNFSF10	FLT3LG	ALFQA	0.202797	0.5281
1704	wk13	TNFSF10	IL17F	ALUM	0.328671	0.297385		wk13	TNFSF10	IL17F	ALFQA	-0.503497	0.0987516
1705	wk13	TNFSF10	IL7	ALUM	-0.447552	0.147205		wk13	TNFSF10	IL7	ALFQA	0.559441	0.0627487
1706	wk13	TNFSF10	IL18	ALUM	-0.440559	0.154216		wk13	TNFSF10	IL18	ALFQA	0.440559	0.154216
1707	wk13	TNFSF10	CCL13	ALUM	-0.146853	0.651073		wk13	TNFSF10	CCL13	ALFQA	0.426573	0.1689
1708	wk13	TNFSF10	TNFSF10	ALUM	NA	NA		wk13	TNFSF10	TNFSF10	ALFQA	NA	NA
1709	wk13	TNFSF10	CXCL10	ALUM	0.545455	0.0706789		wk13	TNFSF10	CXCL10	ALFQA	-0.230769	0.470906
1710	wk13	TNFSF10	CCL19	ALUM	-0.048951	0.886335		wk13	TNFSF10	CCL19	ALFQA	0.545455	0.0706789
1711	wk13	TNFSF10	TNF	ALUM	-0.0909091	0.783197		wk13	TNFSF10	TNF	ALFQA	0.622378	0.0348001
1712	wk13	TNFSF10	IL15	ALUM	-0.377622	0.227443		wk13	TNFSF10	IL15	ALFQA	0.587413	0.0488449
1713	wk13	TNFSF10	CCL3	ALUM	-0.328671	0.297385		wk13	TNFSF10	CCL3	ALFQA	0.503497	0.0987516
1714	wk13	TNFSF10	CXCL8	ALUM	-0.230769	0.470906		wk13	TNFSF10	CXCL8	ALFQA	0.573427	0.0554813
1715	wk13	TNFSF10	MMP12	ALUM	0.454545	0.140413		wk13	TNFSF10	MMP12	ALFQA	0.160839	0.619356
1716	wk13	TNFSF10	CSF2	ALUM	-0.111888	0.732775		wk13	TNFSF10	CSF2	ALFQA	0.0699301	0.834447
1717	wk13	TNFSF10	CSF3	ALUM	0.013986	0.973694		wk13	TNFSF10	CSF3	ALFQA	0.521892	0.0817882
1718	wk13	TNFSF10	VEGFA	ALUM	0.377622	0.227443		wk13	TNFSF10	VEGFA	ALFQA	0.531469	0.0793029
1719	wk13	TNFSF10	IL17C	ALUM	-0.335664	0.286691		wk13	TNFSF10	IL17C	ALFQA	-0.0559441	0.86898
1720	wk13	TNFSF10	EGF	ALUM	-0.020979	0.956169		wk13	TNFSF10	EGF	ALFQA	0.398601	0.200973
1721	wk13	TNFSF10	CCL2	ALUM	-0.132867	0.683366		wk13	TNFSF10	CCL2	ALFQA	0.608392	0.040002
1722	wk13	TNFSF10	IL17A	ALUM	-0.0699301	0.834447		wk13	TNFSF10	IL17A	ALFQA	-0.020979	0.956169
1723	wk13	TNFSF10	OSM	ALUM	0	1		wk13	TNFSF10	OSM	ALFQA	0.825175	0.0017186
1724	wk13	TNFSF10	CSF1	ALUM	0.160839	0.619356		wk13	TNFSF10	CSF1	ALFQA	0.293706	0.354333
1725	wk13	TNFSF10	CCL4	ALUM	-0.356643	0.256013		wk13	TNFSF10	CCL4	ALFQA	0.265734	0.403977
1726	wk13	TNFSF10	CXCL11	ALUM	-0.244755	0.443504		wk13	TNFSF10	CXCL11	ALFQA	0.216783	0.499115
1727	wk13	TNFSF10	LTA	ALUM	-0.0559441	0.86898		wk13	TNFSF10	LTA	ALFQA	-0.328671	0.297385
1728	wk13	TNFSF10	MMP1	ALUM	0.377622	0.227443		wk13	TNFSF10	MMP1	ALFQA	0.188811	0.557828
1729	Baseline	CXCL10	CCL8	ALUM	0.825175	0.0017186		Baseline	CXCL10	CCL8	ALFQA	0.657343	0.0239811
1730	Baseline	CXCL10	IL33	ALUM	-0.202797	0.5281		Baseline	CXCL10	IL33	ALFQA	0.398601	0.200973
1731	Baseline	CXCL10	CXCL12	ALUM	0.41958	0.176577		Baseline	CXCL10	CXCL12	ALFQA	-0.328671	0.297385
1732	Baseline	CXCL10	OLR1	ALUM	0.34965	0.266004		Baseline	CXCL10	OLR1	ALFQA	0.160839	0.619356
1733	Baseline	CXCL10	CXCL9	ALUM	0.587413	0.0488449		Baseline	CXCL10	CXCL9	ALFQA	0.608392	0.040002
1734	Baseline	CXCL10	TGFA	ALUM	-0.188811	0.557828		Baseline	CXCL10	TGFA	ALFQA	0.314685	0.319472
1735	Baseline	CXCL10	IL6	ALUM	-0.251748	0.430115		Baseline	CXCL10	IL6	ALFQA	0.342657	0.276231
1736	Baseline	CXCL10	TNFSF12	ALUM	-0.034965	0.921184		Baseline	CXCL10	TNFSF12	ALFQA	0.713287	0.0121144
1737	Baseline	CXCL10	CCL11	ALUM	0.132867	0.683366		Baseline	CXCL10	CCL11	ALFQA	-0.111888	0.732775
1738	Baseline	CXCL10	HGF	ALUM	-0.328671	0.297385		Baseline	CXCL10	HGF	ALFQA	0.153846	0.63514
1739	Baseline	CXCL10	FLT3LG	ALUM	0.00699301	0.99123		Baseline	CXCL10	FLT3LG	ALFQA	0.0629371	0.851682
1740	Baseline	CXCL10	IL17F	ALUM	0.237762	0.457102		Baseline	CXCL10	IL17F	ALFQA	0.104895	0.749479
1741	Baseline	CXCL10	IL7	ALUM	0.433566	0.161446		Baseline	CXCL10	IL7	ALFQA	0.132867	0.683366
1742	Baseline	CXCL10	IL18	ALUM	0.132867	0.683366		Baseline	CXCL10	IL18	ALFQA	0.524476	0.0838846
1743	Baseline	CXCL10	CCL13	ALUM	0.328671	0.297385		Baseline	CXCL10	CCL13	ALFQA	-0.132867	0.683366
1744	Baseline	CXCL10	TNFSF10	ALUM	0	1		Baseline	CXCL10	TNFSF10	ALFQA	0.748252	0.00735321
1745	Baseline	CXCL10	CXCL10	ALUM	NA	NA		Baseline	CXCL10	CXCL10	ALFQA	NA	NA
1746	Baseline	CXCL10	CCL19	ALUM	0.426573	0.1689		Baseline	CXCL10	CCL19	ALFQA	0.20979	0.513513
1747	Baseline	CXCL10	TNF	ALUM	0.34965	0.266004		Baseline	CXCL10	TNF	ALFQA	0.286713	0.366408
1748	Baseline	CXCL10	IL15	ALUM	-0.118881	0.716184		Baseline	CXCL10	IL15	ALFQA	0.272727	0.391233
1749	Baseline	CXCL10	CCL3	ALUM	0.426573	0.1689		Baseline	CXCL10	CCL3	ALFQA	0.475524	0.121319
1750	Baseline	CXCL10	CXCL8	ALUM	0.013986	0.973694		Baseline	CXCL10	CXCL8	ALFQA	-0.0979021	0.766288
1751	Baseline	CXCL10	MMP12	ALUM	0.503497	0.0987516		Baseline	CXCL10	MMP12	ALFQA	0.174825	0.58826
1752	Baseline	CXCL10	CSF2	ALUM	0.0769231	0.817283		Baseline	CXCL10	CSF2	ALFQA	0.678322	0.0188251
1753	Baseline	CXCL10	CSF3	ALUM	0.549309	0.0643293		Baseline	CXCL10	CSF3	ALFQA	0.174825	0.58826
1754	Baseline	CXCL10	VEGFA	ALUM	0.531469	0.0793029		Baseline	CXCL10	VEGFA	ALFQA	0.272727	0.391233
1755	Baseline	CXCL10	IL17C	ALUM	0.398601	0.200973		Baseline	CXCL10	IL17C	ALFQA	-0.048951	0.886335
1756	Baseline	CXCL10	EGF	ALUM	-0.265734	0.403977		Baseline	CXCL10	EGF	ALFQA	0.0839161	0.800198
1757	Baseline	CXCL10	CCL2	ALUM	0.342657	0.276231		Baseline	CXCL10	CCL2	ALFQA	0.251748	0.430115
1758	Baseline	CXCL10	IL17A	ALUM	0.258741	0.416938		Baseline	CXCL10	IL17A	ALFQA	-0.00699301	0.99123
1759	Baseline	CXCL10	OSM	ALUM	-0.237762	0.457102		Baseline	CXCL10	OSM	ALFQA	0.545455	0.0706789
1760	Baseline	CXCL10	CSF1	ALUM	-0.223776	0.484911		Baseline	CXCL10	CSF1	ALFQA	0.398601	0.200973
1761	Baseline	CXCL10	CCL4	ALUM	0.440559	0.154216		Baseline	CXCL10	CCL4	ALFQA	0.41958	0.176577
1762	Baseline	CXCL10	CXCL11	ALUM	0.48951	0.109632		Baseline	CXCL10	CXCL11	ALFQA	0.223776	0.484911
1763	Baseline	CXCL10	LTA	ALUM	0.195804	0.542874		Baseline	CXCL10	LTA	ALFQA	0.664336	0.0221592
1764	Baseline	CXCL10	MMP1	ALUM	0.881119	0.000192153		Baseline	CXCL10	MMP1	ALFQA	-0.174825	0.58826
1765	wk12+24hr	CXCL10	CCL8	ALUM	0.767157	0.000500689		wk12+24hr	CXCL10	CCL8	ALFQA	0.643357	0.0279546
1766	wk12+24hr	CXCL10	IL33	ALUM	-0.0955882	0.715476		wk12+24hr	CXCL10	IL33	ALFQA	0.0979021	0.766288
1767	wk12+24hr	CXCL10	CXCL12	ALUM	0.188725	0.466763		wk12+24hr	CXCL10	CXCL12	ALFQA	0.461538	0.133836
1768	wk12+24hr	CXCL10	OLR1	ALUM	-0.0245098	0.928438		wk12+24hr	CXCL10	OLR1	ALFQA	0.027972	0.938663
1769	wk12+24hr	CXCL10	CXCL9	ALUM	0.742647	0.000948785		wk12+24hr	CXCL10	CXCL9	ALFQA	0.762238	0.00589748
1770	wk12+24hr	CXCL10	TGFA	ALUM	-0.242647	0.346655		wk12+24hr	CXCL10	TGFA	ALFQA	-0.755245	0.00659654
1771	wk12+24hr	CXCL10	IL6	ALUM	-0.0661765	0.802056		wk12+24hr	CXCL10	IL6	ALFQA	-0.104895	0.749479
1772	wk12+24hr	CXCL10	TNFSF12	ALUM	-0.198529	0.443473		wk12+24hr	CXCL10	TNFSF12	ALFQA	0	1
1773	wk12+24hr	CXCL10	CCL11	ALUM	0.370098	0.144269		wk12+24hr	CXCL10	CCL11	ALFQA	0.426573	0.1689
1774	wk12+24hr	CXCL10	HGF	ALUM	-0.127451	0.6254		wk12+24hr	CXCL10	HGF	ALFQA	-0.447552	0.147205
1775	wk12+24hr	CXCL10	FLT3LG	ALUM	0.404412	0.108559		wk12+24hr	CXCL10	FLT3LG	ALFQA	0.65035	0.0259115
1776	wk12+24hr	CXCL10	IL17F	ALUM	-0.0465686	0.861126		wk12+24hr	CXCL10	IL17F	ALFQA	0.132867	0.683366
1777	wk12+24hr	CXCL10	IL7	ALUM	-0.0637255	0.809389		wk12+24hr	CXCL10	IL7	ALFQA	-0.195804	0.542874
1778	wk12+24hr	CXCL10	IL18	ALUM	0.0931373	0.722578		wk12+24hr	CXCL10	IL18	ALFQA	0.0629371	0.851682
1779	wk12+24hr	CXCL10	CCL13	ALUM	0.375	0.138717		wk12+24hr	CXCL10	CCL13	ALFQA	-0.559441	0.0627487
1780	wk12+24hr	CXCL10	TNFSF10	ALUM	0.223039	0.388034		wk12+24hr	CXCL10	TNFSF10	ALFQA	0.727273	0.0100009
1781	wk12+24hr	CXCL10	CXCL10	ALUM	NA	NA		wk12+24hr	CXCL10	CXCL10	ALFQA	NA	NA
1782	wk12+24hr	CXCL10	CCL19	ALUM	0.803922	0.000143323		wk12+24hr	CXCL10	CCL19	ALFQA	0.433566	0.161446
1783	wk12+24hr	CXCL10	TNF	ALUM	0.0931373	0.722578		wk12+24hr	CXCL10	TNF	ALFQA	-0.041958	0.903739
1784	wk12+24hr	CXCL10	IL15	ALUM	0.348039	0.171196		wk12+24hr	CXCL10	IL15	ALFQA	0.622378	0.0348001
1785	wk12+24hr	CXCL10	CCL3	ALUM	0.362745	0.152888		wk12+24hr	CXCL10	CCL3	ALFQA	0.405594	0.192612
1786	wk12+24hr	CXCL10	CXCL8	ALUM	-0.188725	0.466763		wk12+24hr	CXCL10	CXCL8	ALFQA	-0.258741	0.416938
1787	wk12+24hr	CXCL10	MMP12	ALUM	-0.279412	0.276433		wk12+24hr	CXCL10	MMP12	ALFQA	-0.0979021	0.766288
1788	wk12+24hr	CXCL10	CSF2	ALUM	0.0808824	0.758414		wk12+24hr	CXCL10	CSF2	ALFQA	0.678322	0.0188251
1789	wk12+24hr	CXCL10	CSF3	ALUM	0.20098	0.437748		wk12+24hr	CXCL10	CSF3	ALFQA	-0.048951	0.886335
1790	wk12+24hr	CXCL10	VEGFA	ALUM	-0.242647	0.346655		wk12+24hr	CXCL10	VEGFA	ALFQA	0.223776	0.484911
1791	wk12+24hr	CXCL10	IL17C	ALUM	-0.490196	0.047793		wk12+24hr	CXCL10	IL17C	ALFQA	-0.391608	0.209564
1792	wk12+24hr	CXCL10	EGF	ALUM	-0.257353	0.317404		wk12+24hr	CXCL10	EGF	ALFQA	-0.307692	0.330863
1793	wk12+24hr	CXCL10	CCL2	ALUM	0.642157	0.00665223		wk12+24hr	CXCL10	CCL2	ALFQA	0.426573	0.1689
1794	wk12+24hr	CXCL10	IL17A	ALUM	-0.0514706	0.846278		wk12+24hr	CXCL10	IL17A	ALFQA	-0.384615	0.218387
1795	wk12+24hr	CXCL10	OSM	ALUM	0.215686	0.404239		wk12+24hr	CXCL10	OSM	ALFQA	-0.160839	0.619356
1796	wk12+24hr	CXCL10	CSF1	ALUM	0.291667	0.255186		wk12+24hr	CXCL10	CSF1	ALFQA	0.202797	0.5281
1797	wk12+24hr	CXCL10	CCL4	ALUM	0.32598	0.201408		wk12+24hr	CXCL10	CCL4	ALFQA	0.461538	0.133836
1798	wk12+24hr	CXCL10	CXCL11	ALUM	0.735294	0.00112889		wk12+24hr	CXCL10	CXCL11	ALFQA	0.657343	0.0239811
1799	wk12+24hr	CXCL10	LTA	ALUM	0.404412	0.108559		wk12+24hr	CXCL10	LTA	ALFQA	0.727273	0.0100009
1800	wk12+24hr	CXCL10	MMP1	ALUM	-0.178922	0.490666		wk12+24hr	CXCL10	MMP1	ALFQA	-0.384615	0.218387
1801	wk13	CXCL10	CCL8	ALUM	0.034965	0.921184		wk13	CXCL10	CCL8	ALFQA	0.538462	0.0749023
1802	wk13	CXCL10	IL33	ALUM	-0.0909091	0.783197		wk13	CXCL10	IL33	ALFQA	-0.391608	0.209564
1803	wk13	CXCL10	CXCL12	ALUM	-0.0979021	0.766288		wk13	CXCL10	CXCL12	ALFQA	0.405594	0.192612
1804	wk13	CXCL10	OLR1	ALUM	-0.13986	0.667151		wk13	CXCL10	OLR1	ALFQA	0.328671	0.297385
1805	wk13	CXCL10	CXCL9	ALUM	0.370629	0.236732		wk13	CXCL10	CXCL9	ALFQA	0.594406	0.0457531
1806	wk13	CXCL10	TGFA	ALUM	-0.251748	0.430115		wk13	CXCL10	TGFA	ALFQA	0.041958	0.903739
1807	wk13	CXCL10	IL6	ALUM	-0.335664	0.286691		wk13	CXCL10	IL6	ALFQA	-0.174825	0.58826
1808	wk13	CXCL10	TNFSF12	ALUM	0.0769231	0.817283		wk13	CXCL10	TNFSF12	ALFQA	0.223776	0.484911
1809	wk13	CXCL10	CCL11	ALUM	0.258741	0.416938		wk13	CXCL10	CCL11	ALFQA	-0.020979	0.956169
1810	wk13	CXCL10	HGF	ALUM	-0.230769	0.470906		wk13	CXCL10	HGF	ALFQA	0.202797	0.5281
1811	wk13	CXCL10	FLT3LG	ALUM	0.041958	0.903739		wk13	CXCL10	FLT3LG	ALFQA	-0.118881	0.716184
1812	wk13	CXCL10	IL17F	ALUM	0.503497	0.0987516		wk13	CXCL10	IL17F	ALFQA	0.615385	0.0373345
1813	wk13	CXCL10	IL7	ALUM	-0.0839161	0.800198		wk13	CXCL10	IL7	ALFQA	0.41958	0.176577
1814	wk13	CXCL10	IL18	ALUM	0.195804	0.542874		wk13	CXCL10	IL18	ALFQA	0.370629	0.236732
1815	wk13	CXCL10	CCL13	ALUM	0.0699301	0.834447		wk13	CXCL10	CCL13	ALFQA	-0.013986	0.973694
1816	wk13	CXCL10	TNFSF10	ALUM	0.545455	0.0706789		wk13	CXCL10	TNFSF10	ALFQA	-0.230769	0.470906
1817	wk13	CXCL10	CXCL10	ALUM	NA	NA		wk13	CXCL10	CXCL10	ALFQA	NA	NA
1818	wk13	CXCL10	CCL19	ALUM	0.160839	0.619356		wk13	CXCL10	CCL19	ALFQA	0.0559441	0.86898
1819	wk13	CXCL10	TNF	ALUM	-0.181818	0.572958		wk13	CXCL10	TNF	ALFQA	0.00699301	0.99123
1820	wk13	CXCL10	IL15	ALUM	-0.188811	0.557828		wk13	CXCL10	IL15	ALFQA	0.20979	0.513513
1821	wk13	CXCL10	CCL3	ALUM	-0.0559441	0.86898		wk13	CXCL10	CCL3	ALFQA	0.363636	0.246255
1822	wk13	CXCL10	CXCL8	ALUM	0.146853	0.651073		wk13	CXCL10	CXCL8	ALFQA	0.51049	0.0936054
1823	wk13	CXCL10	MMP12	ALUM	0.048951	0.886335		wk13	CXCL10	MMP12	ALFQA	0.111888	0.732775
1824	wk13	CXCL10	CSF2	ALUM	0.321678	0.308312		wk13	CXCL10	CSF2	ALFQA	0.027972	0.938663
1825	wk13	CXCL10	CSF3	ALUM	-0.027972	0.938663		wk13	CXCL10	CSF3	ALFQA	-0.2662	0.402978
1826	wk13	CXCL10	VEGFA	ALUM	0.244755	0.443504		wk13	CXCL10	VEGFA	ALFQA	0.370629	0.236732
1827	wk13	CXCL10	IL17C	ALUM	-0.0629371	0.851682		wk13	CXCL10	IL17C	ALFQA	-0.00699301	0.99123
1828	wk13	CXCL10	EGF	ALUM	0.300699	0.342483		wk13	CXCL10	EGF	ALFQA	0.314685	0.319472
1829	wk13	CXCL10	CCL2	ALUM	0.104895	0.749479		wk13	CXCL10	CCL2	ALFQA	0.0769231	0.817283
1830	wk13	CXCL10	IL17A	ALUM	0.0839161	0.800198		wk13	CXCL10	IL17A	ALFQA	-0.027972	0.938663
1831	wk13	CXCL10	OSM	ALUM	-0.104895	0.749479		wk13	CXCL10	OSM	ALFQA	0.041958	0.903739
1832	wk13	CXCL10	CSF1	ALUM	-0.0699301	0.834447		wk13	CXCL10	CSF1	ALFQA	0.286713	0.366408
1833	wk13	CXCL10	CCL4	ALUM	-0.00699301	0.99123		wk13	CXCL10	CCL4	ALFQA	0.433566	0.161446
1834	wk13	CXCL10	CXCL11	ALUM	-0.111888	0.732775		wk13	CXCL10	CXCL11	ALFQA	0.496503	0.104093
1835	wk13	CXCL10	LTA	ALUM	-0.293706	0.354333		wk13	CXCL10	LTA	ALFQA	0.258741	0.416938
1836	wk13	CXCL10	MMP1	ALUM	0.153846	0.63514		wk13	CXCL10	MMP1	ALFQA	-0.104895	0.749479
1837	Baseline	CCL19	CCL8	ALUM	0.363636	0.246255		Baseline	CCL19	CCL8	ALFQA	0.132867	0.683366
1838	Baseline	CCL19	IL33	ALUM	-0.734266	0.0090521		Baseline	CCL19	IL33	ALFQA	-0.160839	0.619356
1839	Baseline	CCL19	CXCL12	ALUM	-0.118881	0.716184		Baseline	CCL19	CXCL12	ALFQA	-0.00699301	0.99123
1840	Baseline	CCL19	OLR1	ALUM	-0.027972	0.938663		Baseline	CCL19	OLR1	ALFQA	0.342657	0.276231
1841	Baseline	CCL19	CXCL9	ALUM	0.755245	0.00659654		Baseline	CCL19	CXCL9	ALFQA	0.0839161	0.800198
1842	Baseline	CCL19	TGFA	ALUM	-0.202797	0.5281		Baseline	CCL19	TGFA	ALFQA	0.223776	0.484911
1843	Baseline	CCL19	IL6	ALUM	0.146853	0.651073		Baseline	CCL19	IL6	ALFQA	0.335664	0.286691
1844	Baseline	CCL19	TNFSF12	ALUM	0.0979021	0.766288		Baseline	CCL19	TNFSF12	ALFQA	0.13986	0.667151
1845	Baseline	CCL19	CCL11	ALUM	0.629371	0.0323947		Baseline	CCL19	CCL11	ALFQA	-0.0839161	0.800198
1846	Baseline	CCL19	HGF	ALUM	-0.433566	0.161446		Baseline	CCL19	HGF	ALFQA	0.181818	0.572958
1847	Baseline	CCL19	FLT3LG	ALUM	0.167832	0.603728		Baseline	CCL19	FLT3LG	ALFQA	-0.258741	0.416938
1848	Baseline	CCL19	IL17F	ALUM	0.125874	0.699712		Baseline	CCL19	IL17F	ALFQA	-0.328671	0.297385
1849	Baseline	CCL19	IL7	ALUM	-0.0559441	0.86898		Baseline	CCL19	IL7	ALFQA	0.328671	0.297385
1850	Baseline	CCL19	IL18	ALUM	0.426573	0.1689		Baseline	CCL19	IL18	ALFQA	0.475524	0.121319
1851	Baseline	CCL19	CCL13	ALUM	-0.0629371	0.851682		Baseline	CCL19	CCL13	ALFQA	0.13986	0.667151
1852	Baseline	CCL19	TNFSF10	ALUM	0.377622	0.227443		Baseline	CCL19	TNFSF10	ALFQA	-0.0979021	0.766288
1853	Baseline	CCL19	CXCL10	ALUM	0.426573	0.1689		Baseline	CCL19	CXCL10	ALFQA	0.20979	0.513513
1854	Baseline	CCL19	CCL19	ALUM	NA	NA		Baseline	CCL19	CCL19	ALFQA	NA	NA
1855	Baseline	CCL19	TNF	ALUM	0.58042	0.0520862		Baseline	CCL19	TNF	ALFQA	-0.265734	0.403977
1856	Baseline	CCL19	IL15	ALUM	-0.342657	0.276231		Baseline	CCL19	IL15	ALFQA	0.692308	0.0158777
1857	Baseline	CCL19	CCL3	ALUM	0.251748	0.430115		Baseline	CCL19	CCL3	ALFQA	0.048951	0.886335
1858	Baseline	CCL19	CXCL8	ALUM	-0.034965	0.921184		Baseline	CCL19	CXCL8	ALFQA	0.335664	0.286691
1859	Baseline	CCL19	MMP12	ALUM	0.503497	0.0987516		Baseline	CCL19	MMP12	ALFQA	0.160839	0.619356
1860	Baseline	CCL19	CSF2	ALUM	0.447552	0.147205		Baseline	CCL19	CSF2	ALFQA	0.20979	0.513513
1861	Baseline	CCL19	CSF3	ALUM	0.0774667	0.810876		Baseline	CCL19	CSF3	ALFQA	0.0909091	0.783197
1862	Baseline	CCL19	VEGFA	ALUM	0.0979021	0.766288		Baseline	CCL19	VEGFA	ALFQA	0.188811	0.557828
1863	Baseline	CCL19	IL17C	ALUM	0.0839161	0.800198		Baseline	CCL19	IL17C	ALFQA	0.111888	0.732775
1864	Baseline	CCL19	EGF	ALUM	0.0839161	0.800198		Baseline	CCL19	EGF	ALFQA	0.321678	0.308312
1865	Baseline	CCL19	CCL2	ALUM	-0.013986	0.973694		Baseline	CCL19	CCL2	ALFQA	0.0839161	0.800198
1866	Baseline	CCL19	IL17A	ALUM	0.104895	0.749479		Baseline	CCL19	IL17A	ALFQA	-0.0839161	0.800198
1867	Baseline	CCL19	OSM	ALUM	-0.391608	0.209564		Baseline	CCL19	OSM	ALFQA	0.475524	0.121319
1868	Baseline	CCL19	CSF1	ALUM	-0.342657	0.276231		Baseline	CCL19	CSF1	ALFQA	0.104895	0.749479
1869	Baseline	CCL19	CCL4	ALUM	0.27972	0.378709		Baseline	CCL19	CCL4	ALFQA	-0.020979	0.956169
1870	Baseline	CCL19	CXCL11	ALUM	0.545455	0.0706789		Baseline	CCL19	CXCL11	ALFQA	0.433566	0.161446
1871	Baseline	CCL19	LTA	ALUM	-0.00699301	0.99123		Baseline	CCL19	LTA	ALFQA	-0.027972	0.938663
1872	Baseline	CCL19	MMP1	ALUM	0.657343	0.0239811		Baseline	CCL19	MMP1	ALFQA	0.300699	0.342483
1873	wk12+24hr	CCL19	CCL8	ALUM	0.605392	0.0115927		wk12+24hr	CCL19	CCL8	ALFQA	0.216783	0.499115
1874	wk12+24hr	CCL19	IL33	ALUM	0.0343137	0.898436		wk12+24hr	CCL19	IL33	ALFQA	-0.671329	0.0204419
1875	wk12+24hr	CCL19	CXCL12	ALUM	0.502451	0.0418981		wk12+24hr	CCL19	CXCL12	ALFQA	-0.244755	0.443504
1876	wk12+24hr	CCL19	OLR1	ALUM	0.0294118	0.913423		wk12+24hr	CCL19	OLR1	ALFQA	-0.314685	0.319472
1877	wk12+24hr	CCL19	CXCL9	ALUM	0.740196	0.00100617		wk12+24hr	CCL19	CXCL9	ALFQA	0.699301	0.0145393
1878	wk12+24hr	CCL19	TGFA	ALUM	0.00490196	0.988687		wk12+24hr	CCL19	TGFA	ALFQA	-0.286713	0.366408
1879	wk12+24hr	CCL19	IL6	ALUM	0.00980392	0.973607		wk12+24hr	CCL19	IL6	ALFQA	-0.034965	0.921184
1880	wk12+24hr	CCL19	TNFSF12	ALUM	-0.159314	0.540236		wk12+24hr	CCL19	TNFSF12	ALFQA	-0.181818	0.572958
1881	wk12+24hr	CCL19	CCL11	ALUM	0.272059	0.289701		wk12+24hr	CCL19	CCL11	ALFQA	0.538462	0.0749023
1882	wk12+24hr	CCL19	HGF	ALUM	0.0931373	0.722578		wk12+24hr	CCL19	HGF	ALFQA	-0.426573	0.1689
1883	wk12+24hr	CCL19	FLT3LG	ALUM	0.453431	0.0693456		wk12+24hr	CCL19	FLT3LG	ALFQA	0.657343	0.0239811
1884	wk12+24hr	CCL19	IL17F	ALUM	-0.0147059	0.958535		wk12+24hr	CCL19	IL17F	ALFQA	-0.00699301	0.99123
1885	wk12+24hr	CCL19	IL7	ALUM	0.0686275	0.794738		wk12+24hr	CCL19	IL7	ALFQA	-0.174825	0.58826
1886	wk12+24hr	CCL19	IL18	ALUM	0.482843	0.0516243		wk12+24hr	CCL19	IL18	ALFQA	-0.216783	0.499115
1887	wk12+24hr	CCL19	CCL13	ALUM	0.465686	0.0614774		wk12+24hr	CCL19	CCL13	ALFQA	0.041958	0.903739
1888	wk12+24hr	CCL19	TNFSF10	ALUM	0.186275	0.472682		wk12+24hr	CCL19	TNFSF10	ALFQA	0.447552	0.147205
1889	wk12+24hr	CCL19	CXCL10	ALUM	0.803922	0.000143323		wk12+24hr	CCL19	CXCL10	ALFQA	0.433566	0.161446
1890	wk12+24hr	CCL19	CCL19	ALUM	NA	NA		wk12+24hr	CCL19	CCL19	ALFQA	NA	NA
1891	wk12+24hr	CCL19	TNF	ALUM	0.247549	0.336734		wk12+24hr	CCL19	TNF	ALFQA	-0.153846	0.63514
1892	wk12+24hr	CCL19	IL15	ALUM	0.218137	0.398796		wk12+24hr	CCL19	IL15	ALFQA	-0.188811	0.557828
1893	wk12+24hr	CCL19	CCL3	ALUM	0.465686	0.0614774		wk12+24hr	CCL19	CCL3	ALFQA	-0.48951	0.109632
1894	wk12+24hr	CCL19	CXCL8	ALUM	-0.171569	0.508985		wk12+24hr	CCL19	CXCL8	ALFQA	-0.160839	0.619356
1895	wk12+24hr	CCL19	MMP12	ALUM	-0.0122549	0.966069		wk12+24hr	CCL19	MMP12	ALFQA	0.440559	0.154216
1896	wk12+24hr	CCL19	CSF2	ALUM	0.473039	0.0570936		wk12+24hr	CCL19	CSF2	ALFQA	0.608392	0.040002
1897	wk12+24hr	CCL19	CSF3	ALUM	0.127451	0.6254		wk12+24hr	CCL19	CSF3	ALFQA	-0.223776	0.484911
1898	wk12+24hr	CCL19	VEGFA	ALUM	0.10049	0.701339		wk12+24hr	CCL19	VEGFA	ALFQA	-0.538462	0.0749023
1899	wk12+24hr	CCL19	IL17C	ALUM	-0.294118	0.251066		wk12+24hr	CCL19	IL17C	ALFQA	0.125874	0.699712
1900	wk12+24hr	CCL19	EGF	ALUM	-0.0539216	0.838873		wk12+24hr	CCL19	EGF	ALFQA	-0.377622	0.227443
1901	wk12+24hr	CCL19	CCL2	ALUM	0.723039	0.00148644		wk12+24hr	CCL19	CCL2	ALFQA	0.286713	0.366408
1902	wk12+24hr	CCL19	IL17A	ALUM	-0.0318627	0.905925		wk12+24hr	CCL19	IL17A	ALFQA	-0.363636	0.246255
1903	wk12+24hr	CCL19	OSM	ALUM	0.0857843	0.744017		wk12+24hr	CCL19	OSM	ALFQA	-0.335664	0.286691
1904	wk12+24hr	CCL19	CSF1	ALUM	0.397059	0.115604		wk12+24hr	CCL19	CSF1	ALFQA	-0.195804	0.542874
1905	wk12+24hr	CCL19	CCL4	ALUM	0.566176	0.019716		wk12+24hr	CCL19	CCL4	ALFQA	-0.34965	0.266004
1906	wk12+24hr	CCL19	CXCL11	ALUM	0.720588	0.00156743		wk12+24hr	CCL19	CXCL11	ALFQA	0.237762	0.457102
1907	wk12+24hr	CCL19	LTA	ALUM	0.531863	0.0300391		wk12+24hr	CCL19	LTA	ALFQA	0.615385	0.0373345
1908	wk12+24hr	CCL19	MMP1	ALUM	0.176471	0.496736		wk12+24hr	CCL19	MMP1	ALFQA	-0.0839161	0.800198
1909	wk13	CCL19	CCL8	ALUM	0.167832	0.603728		wk13	CCL19	CCL8	ALFQA	0.188811	0.557828
1910	wk13	CCL19	IL33	ALUM	-0.125874	0.699712		wk13	CCL19	IL33	ALFQA	0.475524	0.121319
1911	wk13	CCL19	CXCL12	ALUM	0.034965	0.921184		wk13	CCL19	CXCL12	ALFQA	0.531469	0.0793029
1912	wk13	CCL19	OLR1	ALUM	0.167832	0.603728		wk13	CCL19	OLR1	ALFQA	0.363636	0.246255
1913	wk13	CCL19	CXCL9	ALUM	0.00699301	0.99123		wk13	CCL19	CXCL9	ALFQA	0.286713	0.366408
1914	wk13	CCL19	TGFA	ALUM	-0.0979021	0.766288		wk13	CCL19	TGFA	ALFQA	0.678322	0.0188251
1915	wk13	CCL19	IL6	ALUM	-0.013986	0.973694		wk13	CCL19	IL6	ALFQA	0.727273	0.0100009
1916	wk13	CCL19	TNFSF12	ALUM	0.237762	0.457102		wk13	CCL19	TNFSF12	ALFQA	0.699301	0.0145393
1917	wk13	CCL19	CCL11	ALUM	0.118881	0.716184		wk13	CCL19	CCL11	ALFQA	0.762238	0.00589748
1918	wk13	CCL19	HGF	ALUM	-0.223776	0.484911		wk13	CCL19	HGF	ALFQA	0.713287	0.0121144
1919	wk13	CCL19	FLT3LG	ALUM	-0.195804	0.542874		wk13	CCL19	FLT3LG	ALFQA	0.216783	0.499115
1920	wk13	CCL19	IL17F	ALUM	0.27972	0.378709		wk13	CCL19	IL17F	ALFQA	-0.153846	0.63514
1921	wk13	CCL19	IL7	ALUM	-0.230769	0.470906		wk13	CCL19	IL7	ALFQA	0.622378	0.0348001
1922	wk13	CCL19	IL18	ALUM	0.58042	0.0520862		wk13	CCL19	IL18	ALFQA	0.552448	0.066629
1923	wk13	CCL19	CCL13	ALUM	0.181818	0.572958		wk13	CCL19	CCL13	ALFQA	0.566434	0.0590341
1924	wk13	CCL19	TNFSF10	ALUM	-0.048951	0.886335		wk13	CCL19	TNFSF10	ALFQA	0.545455	0.0706789
1925	wk13	CCL19	CXCL10	ALUM	0.160839	0.619356		wk13	CCL19	CXCL10	ALFQA	0.0559441	0.86898
1926	wk13	CCL19	CCL19	ALUM	NA	NA		wk13	CCL19	CCL19	ALFQA	NA	NA
1927	wk13	CCL19	TNF	ALUM	0.552448	0.066629		wk13	CCL19	TNF	ALFQA	0.272727	0.391233
1928	wk13	CCL19	IL15	ALUM	-0.321678	0.308312		wk13	CCL19	IL15	ALFQA	0.608392	0.040002
1929	wk13	CCL19	CCL3	ALUM	-0.20979	0.513513		wk13	CCL19	CCL3	ALFQA	0.237762	0.457102
1930	wk13	CCL19	CXCL8	ALUM	0.237762	0.457102		wk13	CCL19	CXCL8	ALFQA	0.552448	0.066629
1931	wk13	CCL19	MMP12	ALUM	0.398601	0.200973		wk13	CCL19	MMP12	ALFQA	0.328671	0.297385
1932	wk13	CCL19	CSF2	ALUM	0.545455	0.0706789		wk13	CCL19	CSF2	ALFQA	0.111888	0.732775
1933	wk13	CCL19	CSF3	ALUM	0.0979021	0.766288		wk13	CCL19	CSF3	ALFQA	0.0735553	0.820285
1934	wk13	CCL19	VEGFA	ALUM	0.125874	0.699712		wk13	CCL19	VEGFA	ALFQA	0.65035	0.0259115
1935	wk13	CCL19	IL17C	ALUM	-0.048951	0.886335		wk13	CCL19	IL17C	ALFQA	-0.181818	0.572958
1936	wk13	CCL19	EGF	ALUM	0.314685	0.319472		wk13	CCL19	EGF	ALFQA	0.545455	0.0706789
1937	wk13	CCL19	CCL2	ALUM	-0.160839	0.619356		wk13	CCL19	CCL2	ALFQA	0.839161	0.00119187
1938	wk13	CCL19	IL17A	ALUM	0.398601	0.200973		wk13	CCL19	IL17A	ALFQA	-0.0559441	0.86898
1939	wk13	CCL19	OSM	ALUM	-0.265734	0.403977		wk13	CCL19	OSM	ALFQA	0.776224	0.00465988
1940	wk13	CCL19	CSF1	ALUM	-0.13986	0.667151		wk13	CCL19	CSF1	ALFQA	0.237762	0.457102
1941	wk13	CCL19	CCL4	ALUM	0.167832	0.603728		wk13	CCL19	CCL4	ALFQA	0.048951	0.886335
1942	wk13	CCL19	CXCL11	ALUM	-0.013986	0.973694		wk13	CCL19	CXCL11	ALFQA	0.65035	0.0259115
1943	wk13	CCL19	LTA	ALUM	0.706294	0.0132861		wk13	CCL19	LTA	ALFQA	-0.111888	0.732775
1944	wk13	CCL19	MMP1	ALUM	-0.0629371	0.851682		wk13	CCL19	MMP1	ALFQA	0.573427	0.0554813
1945	Baseline	TNF	CCL8	ALUM	0.258741	0.416938		Baseline	TNF	CCL8	ALFQA	0.195804	0.542874
1946	Baseline	TNF	IL33	ALUM	-0.174825	0.58826		Baseline	TNF	IL33	ALFQA	0.363636	0.246255
1947	Baseline	TNF	CXCL12	ALUM	0.104895	0.749479		Baseline	TNF	CXCL12	ALFQA	-0.27972	0.378709
1948	Baseline	TNF	OLR1	ALUM	0.0979021	0.766288		Baseline	TNF	OLR1	ALFQA	-0.573427	0.0554813
1949	Baseline	TNF	CXCL9	ALUM	0.384615	0.218387		Baseline	TNF	CXCL9	ALFQA	-0.027972	0.938663
1950	Baseline	TNF	TGFA	ALUM	0.034965	0.921184		Baseline	TNF	TGFA	ALFQA	0.370629	0.236732
1951	Baseline	TNF	IL6	ALUM	0.13986	0.667151		Baseline	TNF	IL6	ALFQA	0.566434	0.0590341
1952	Baseline	TNF	TNFSF12	ALUM	0.615385	0.0373345		Baseline	TNF	TNFSF12	ALFQA	0.503497	0.0987516
1953	Baseline	TNF	CCL11	ALUM	0.629371	0.0323947		Baseline	TNF	CCL11	ALFQA	-0.167832	0.603728
1954	Baseline	TNF	HGF	ALUM	-0.244755	0.443504		Baseline	TNF	HGF	ALFQA	-0.538462	0.0749023
1955	Baseline	TNF	FLT3LG	ALUM	-0.146853	0.651073		Baseline	TNF	FLT3LG	ALFQA	0.601399	0.0428069
1956	Baseline	TNF	IL17F	ALUM	0.020979	0.956169		Baseline	TNF	IL17F	ALFQA	-0.0979021	0.766288
1957	Baseline	TNF	IL7	ALUM	-0.0769231	0.817283		Baseline	TNF	IL7	ALFQA	-0.454545	0.140413
1958	Baseline	TNF	IL18	ALUM	0.104895	0.749479		Baseline	TNF	IL18	ALFQA	0.0979021	0.766288
1959	Baseline	TNF	CCL13	ALUM	0.230769	0.470906		Baseline	TNF	CCL13	ALFQA	-0.454545	0.140413
1960	Baseline	TNF	TNFSF10	ALUM	0.335664	0.286691		Baseline	TNF	TNFSF10	ALFQA	0.454545	0.140413
1961	Baseline	TNF	CXCL10	ALUM	0.34965	0.266004		Baseline	TNF	CXCL10	ALFQA	0.286713	0.366408
1962	Baseline	TNF	CCL19	ALUM	0.58042	0.0520862		Baseline	TNF	CCL19	ALFQA	-0.265734	0.403977
1963	Baseline	TNF	TNF	ALUM	NA	NA		Baseline	TNF	TNF	ALFQA	NA	NA
1964	Baseline	TNF	IL15	ALUM	0.146853	0.651073		Baseline	TNF	IL15	ALFQA	-0.237762	0.457102
1965	Baseline	TNF	CCL3	ALUM	0.517483	0.0886509		Baseline	TNF	CCL3	ALFQA	0.153846	0.63514
1966	Baseline	TNF	CXCL8	ALUM	-0.244755	0.443504		Baseline	TNF	CXCL8	ALFQA	-0.475524	0.121319
1967	Baseline	TNF	MMP12	ALUM	0.657343	0.0239811		Baseline	TNF	MMP12	ALFQA	0.755245	0.00659654
1968	Baseline	TNF	CSF2	ALUM	0.503497	0.0987516		Baseline	TNF	CSF2	ALFQA	0	1
1969	Baseline	TNF	CSF3	ALUM	0.105636	0.743865		Baseline	TNF	CSF3	ALFQA	0.286713	0.366408
1970	Baseline	TNF	VEGFA	ALUM	0.0979021	0.766288		Baseline	TNF	VEGFA	ALFQA	0.503497	0.0987516
1971	Baseline	TNF	IL17C	ALUM	-0.013986	0.973694		Baseline	TNF	IL17C	ALFQA	-0.48951	0.109632
1972	Baseline	TNF	EGF	ALUM	0.027972	0.938663		Baseline	TNF	EGF	ALFQA	-0.482517	0.115374
1973	Baseline	TNF	CCL2	ALUM	0.433566	0.161446		Baseline	TNF	CCL2	ALFQA	0.0839161	0.800198
1974	Baseline	TNF	IL17A	ALUM	0	1		Baseline	TNF	IL17A	ALFQA	-0.0699301	0.834447
1975	Baseline	TNF	OSM	ALUM	-0.181818	0.572958		Baseline	TNF	OSM	ALFQA	-0.244755	0.443504
1976	Baseline	TNF	CSF1	ALUM	0.146853	0.651073		Baseline	TNF	CSF1	ALFQA	-0.0559441	0.86898
1977	Baseline	TNF	CCL4	ALUM	0.524476	0.0838846		Baseline	TNF	CCL4	ALFQA	0.048951	0.886335
1978	Baseline	TNF	CXCL11	ALUM	0.405594	0.192612		Baseline	TNF	CXCL11	ALFQA	-0.426573	0.1689
1979	Baseline	TNF	LTA	ALUM	0.524476	0.0838846		Baseline	TNF	LTA	ALFQA	0.559441	0.0627487
1980	Baseline	TNF	MMP1	ALUM	0.412587	0.184481		Baseline	TNF	MMP1	ALFQA	0.559441	0.0627487
1981	wk12+24hr	TNF	CCL8	ALUM	0.0245098	0.928438		wk12+24hr	TNF	CCL8	ALFQA	0.041958	0.903739
1982	wk12+24hr	TNF	IL33	ALUM	0.514706	0.0365822		wk12+24hr	TNF	IL33	ALFQA	0	1
1983	wk12+24hr	TNF	CXCL12	ALUM	0.39951	0.11322		wk12+24hr	TNF	CXCL12	ALFQA	-0.251748	0.430115
1984	wk12+24hr	TNF	OLR1	ALUM	-0.448529	0.0726969		wk12+24hr	TNF	OLR1	ALFQA	-0.342657	0.276231
1985	wk12+24hr	TNF	CXCL9	ALUM	0.176471	0.496736		wk12+24hr	TNF	CXCL9	ALFQA	-0.041958	0.903739
1986	wk12+24hr	TNF	TGFA	ALUM	0.257353	0.317404		wk12+24hr	TNF	TGFA	ALFQA	-0.230769	0.470906
1987	wk12+24hr	TNF	IL6	ALUM	-0.0416667	0.87602		wk12+24hr	TNF	IL6	ALFQA	-0.384615	0.218387
1988	wk12+24hr	TNF	TNFSF12	ALUM	0.237745	0.356747		wk12+24hr	TNF	TNFSF12	ALFQA	0.13986	0.667151
1989	wk12+24hr	TNF	CCL11	ALUM	0.0808824	0.758414		wk12+24hr	TNF	CCL11	ALFQA	-0.0559441	0.86898
1990	wk12+24hr	TNF	HGF	ALUM	0.289216	0.259349		wk12+24hr	TNF	HGF	ALFQA	-0.314685	0.319472
1991	wk12+24hr	TNF	FLT3LG	ALUM	0.487745	0.049045		wk12+24hr	TNF	FLT3LG	ALFQA	-0.195804	0.542874
1992	wk12+24hr	TNF	IL17F	ALUM	0.52451	0.0327204		wk12+24hr	TNF	IL17F	ALFQA	0.034965	0.921184
1993	wk12+24hr	TNF	IL7	ALUM	-0.0220588	0.935955		wk12+24hr	TNF	IL7	ALFQA	-0.461538	0.133836
1994	wk12+24hr	TNF	IL18	ALUM	0.365196	0.149976		wk12+24hr	TNF	IL18	ALFQA	0.237762	0.457102
1995	wk12+24hr	TNF	CCL13	ALUM	0.715686	0.00173974		wk12+24hr	TNF	CCL13	ALFQA	0.0699301	0.834447
1996	wk12+24hr	TNF	TNFSF10	ALUM	0.477941	0.0543063		wk12+24hr	TNF	TNFSF10	ALFQA	0.202797	0.5281
1997	wk12+24hr	TNF	CXCL10	ALUM	0.0931373	0.722578		wk12+24hr	TNF	CXCL10	ALFQA	-0.041958	0.903739
1998	wk12+24hr	TNF	CCL19	ALUM	0.247549	0.336734		wk12+24hr	TNF	CCL19	ALFQA	-0.153846	0.63514
[truncated: 1,890 more rows]
