# Supplementary material for: HIV vaccine candidate ΔV1gp120 formulated in ALFQA adjuvant augments mucosal immunity in female macaques
Source: Nat Commun. 2025 Sep 29;16:8571. doi: 10.1038/s41467-025-63610-z (PMC12480912; doi:10.1038/s41467-025-63610-z)
Supplement: Supplementary file 5 — Supplementary Data 3 [file 41467_2025_63610_MOESM5_ESM.xlsx]

## Sheet: Supplementary Data 3
© 2000-2025 QIAGEN. All rights reserved.
Ingenuity Canonical Pathways	-log(p-value)	Ratio	z-score	Molecules
Pathogen Induced Cytokine Storm Signaling Pathway	39.9	0.0677	2.4	CCL11,CCL13,CCL19,CCL2,CCL3,CCL4,CCL8,CSF2,CXCL10,CXCL11,CXCL12,CXCL8,CXCL9,IL15,IL17A,IL17C,IL17F,IL18,IL33,IL6,LTA,OSM,TNF,TNFSF10,TNFSF12,VEGFA
IL-17 Signaling	29.1	0.0952	1.5	CCL11,CCL2,CSF2,CSF3,CXCL8,IL15,IL17A,IL17C,IL17F,IL18,IL33,IL6,LTA,OSM,TNF,TNFSF10,TNFSF12,VEGFA
Airway Pathology in Chronic Obstructive Pulmonary Disease	28.5	0.14	#NUM!	CCL2,CSF2,CXCL8,IL15,IL17A,IL17C,IL17F,IL18,IL33,IL6,LTA,MMP1,OSM,TNF,TNFSF10,TNFSF12
Granulocyte Adhesion and Diapedesis	28.4	0.0874	#NUM!	CCL11,CCL13,CCL19,CCL2,CCL3,CCL4,CCL8,CSF3,CXCL10,CXCL11,CXCL12,CXCL8,CXCL9,IL18,IL33,MMP1,MMP12,TNF
Glycation Signaling Pathway	27.7	0.08	1.886	CCL2,CSF1,CSF2,CXCL8,IL15,IL17A,IL17C,IL17F,IL18,IL33,IL6,LTA,OLR1,OSM,TNF,TNFSF10,TNFSF12,VEGFA
Irritable Bowel Syndrome Signaling Pathway	27.7	0.0655	1.147	CCL2,CSF2,CSF3,CXCL8,IL15,IL17A,IL17C,IL17F,IL18,IL33,IL6,IL7,LTA,MMP1,MMP12,OSM,TNF,TNFSF10,TNFSF12
Role of Osteoblasts in Rheumatoid Arthritis Signaling Pathway	27.2	0.075	2.183	CSF2,CXCL12,CXCL8,IL15,IL17A,IL17C,IL17F,IL18,IL33,IL6,LTA,MMP1,MMP12,OSM,TNF,TNFSF10,TNFSF12,VEGFA
Macrophage Classical Activation Signaling Pathway	27	0.0904	2	CSF2,CXCL10,CXCL11,CXCL8,CXCL9,IL15,IL17A,IL17C,IL17F,IL18,IL33,IL6,LTA,OSM,TNF,TNFSF10,TNFSF12
Wound Healing Signaling Pathway	26.8	0.0711	2.183	CSF2,CXCL8,EGF,IL15,IL17A,IL17C,IL17F,IL18,IL33,IL6,LTA,MMP1,OSM,TGFA,TNF,TNFSF10,TNFSF12,VEGFA
Agranulocyte Adhesion and Diapedesis	25.6	0.0752	#NUM!	CCL11,CCL13,CCL19,CCL2,CCL3,CCL4,CCL8,CXCL10,CXCL11,CXCL12,CXCL8,CXCL9,IL18,IL33,MMP1,MMP12,TNF
CGAS-STING Signaling Pathway	24.9	0.109	1.604	CCL2,CSF2,CXCL8,IL15,IL17A,IL17C,IL17F,IL18,IL33,IL6,LTA,OSM,TNF,TNFSF10,TNFSF12
Interleukin-10 signaling	24.9	0.267	1.155	CCL19,CCL2,CCL3,CCL4,CSF1,CSF2,CSF3,CXCL10,CXCL8,IL18,IL6,TNF
Sleep REM Signaling Pathway	24.4	0.132	-1.604	CSF2,CXCL8,IL15,IL17A,IL17C,IL17F,IL18,IL33,IL6,LTA,OSM,TNF,TNFSF10,TNFSF12
HMGB1 Signaling	23.9	0.0938	1.265	CCL2,CSF2,CXCL8,IL15,IL17A,IL17C,IL17F,IL18,IL33,IL6,LTA,OSM,TNF,TNFSF10,TNFSF12
NOD1/2 Signaling Pathway	22.6	0.0773	1.604	CCL2,CSF2,CXCL8,IL15,IL17A,IL17C,IL17F,IL18,IL33,IL6,LTA,OSM,TNF,TNFSF10,TNFSF12
Hematoma Resolution Signaling Pathway	22.6	0.0618	-1.807	CSF2,CXCL8,IL15,IL17A,IL17C,IL17F,IL18,IL33,IL6,LTA,MMP1,MMP12,OSM,TNF,TNFSF10,TNFSF12
Role of Pattern Recognition Receptors in Recognition of Bacteria and Viruses	22.1	0.0909	#NUM!	CSF2,CXCL8,IL15,IL17A,IL17C,IL17F,IL18,IL33,IL6,LTA,OSM,TNF,TNFSF10,TNFSF12
Differential Regulation of Cytokine Production in Macrophages and T Helper Cells by IL-17A and IL-17F	21.6	0.5	-0.378	CCL2,CCL3,CCL4,CSF2,CSF3,IL17A,IL17F,IL6,TNF
Autism Signaling Pathway	21.4	0.0518	1.807	CCL2,CSF2,CXCL8,HGF,IL15,IL17A,IL17C,IL17F,IL18,IL33,IL6,LTA,OSM,TNF,TNFSF10,TNFSF12
Tumor Microenvironment Pathway	21.1	0.0778	1.732	CCL2,CSF1,CSF2,CSF3,CXCL12,CXCL8,EGF,HGF,IL6,MMP1,MMP12,OSM,TNF,VEGFA
Erythropoietin Signaling Pathway	21	0.0773	-1.604	CSF2,CXCL8,IL15,IL17A,IL17C,IL17F,IL18,IL33,IL6,LTA,OSM,TNF,TNFSF10,TNFSF12
Role of Macrophages, Fibroblasts and Endothelial Cells in Rheumatoid Arthritis	20.7	0.0475	2.673	CCL2,CSF1,CSF2,CXCL12,CXCL8,IL15,IL17A,IL18,IL33,IL6,IL7,LTA,MMP1,OSM,TNF,VEGFA
RAR Activation	20.7	0.0392	-1	CSF2,CXCL8,EGF,IL15,IL17A,IL17C,IL17F,IL18,IL33,IL6,LTA,MMP1,OSM,TNF,TNFSF10,TNFSF12,VEGFA
FXR/RXR Activation	20.6	0.0718	-1.604	CSF2,CXCL8,IL15,IL17A,IL17C,IL17F,IL18,IL33,IL6,LTA,OSM,TNF,TNFSF10,TNFSF12
CDX Gastrointestinal Cancer Signaling Pathway	20.5	0.0711	-1.069	CSF2,CXCL8,IL15,IL17A,IL17C,IL17F,IL18,IL33,IL6,LTA,OSM,TNF,TNFSF10,TNFSF12
Adrenergic Receptor Signaling Pathway (Enhanced)	20.5	0.0711	-1.604	CSF2,CXCL8,IL15,IL17A,IL17C,IL17F,IL18,IL33,IL6,LTA,OSM,TNF,TNFSF10,TNFSF12
Multiple Sclerosis Signaling Pathway	19.9	0.0642	1.604	CSF2,CXCL8,IL15,IL17A,IL17C,IL17F,IL18,IL33,IL6,LTA,OSM,TNF,TNFSF10,TNFSF12
Interleukin-4 and Interleukin-13 signaling	19.8	0.108	0.577	CCL11,CCL2,CXCL8,HGF,IL17A,IL17F,IL18,IL6,MMP1,OSM,TNF,VEGFA
Hepatic Cholestasis	19.7	0.0625	1.604	CSF2,CXCL8,IL15,IL17A,IL17C,IL17F,IL18,IL33,IL6,LTA,OSM,TNF,TNFSF10,TNFSF12
NAFLD Signaling Pathway	19.7	0.0622	1.604	CSF2,CXCL8,IL15,IL17A,IL17C,IL17F,IL18,IL33,IL6,LTA,OSM,TNF,TNFSF10,TNFSF12
Role of Cytokines in Mediating Communication between Immune Cells	18.8	0.182	#NUM!	CSF2,CSF3,CXCL8,IL15,IL17A,IL17F,IL18,IL33,IL6,TNF
Cachexia Signaling Pathway	18.4	0.0408	1.604	CCL2,CSF2,CXCL8,IL15,IL17A,IL17C,IL17F,IL18,IL33,IL6,LTA,OSM,TNF,TNFSF10,TNFSF12
Role of Chondrocytes in Rheumatoid Arthritis Signaling Pathway	18.3	0.0833	2.53	CCL2,CXCL12,CXCL8,IL17A,IL18,IL33,IL6,LTA,MMP1,MMP12,TNF,VEGFA
Differential Regulation of Cytokine Production in Intestinal Epithelial Cells by IL-17A and IL-17F	17.6	0.348	-0.816	CCL2,CCL3,CCL4,CSF2,CSF3,IL17A,IL17F,TNF
Parkinson's Signaling Pathway	17.6	0.0443	1.604	CSF2,CXCL8,IL15,IL17A,IL17C,IL17F,IL18,IL33,IL6,LTA,OSM,TNF,TNFSF10,TNFSF12
Atherosclerosis Signaling	16.6	0.0803	1.342	CCL11,CCL2,CSF1,CXCL12,CXCL8,IL18,IL33,IL6,MMP1,TNF,TNFSF12
Role of Hypercytokinemia/hyperchemokinemia in the Pathogenesis of Influenza	16.5	0.109	1.89	CCL2,CCL3,CCL4,CXCL10,CXCL8,IL17A,IL18,IL33,IL6,TNF
Hepatic Fibrosis / Hepatic Stellate Cell Activation	15	0.0573	#NUM!	CCL2,CSF1,CXCL8,CXCL9,EGF,HGF,IL6,MMP1,TGFA,TNF,VEGFA
Cardiac Hypertrophy Signaling (Enhanced)	14.4	0.026	1.265	CSF2,CXCL8,IL15,IL17A,IL17C,IL17F,IL18,IL33,IL6,LTA,OSM,TNF,TNFSF10,TNFSF12
Airway Inflammation in Asthma	13.7	0.212	#NUM!	CCL2,CSF2,CXCL8,IL17A,IL17F,IL33,OSM
IL-17A Signaling in Fibroblasts	12.9	0.1	0	CCL2,CCL8,CSF2,CXCL12,IL17A,IL6,MMP1,TNF
Role of IL-17F in Allergic Inflammatory Airway Diseases	12.6	0.152	0	CCL2,CCL4,CSF2,CXCL10,CXCL8,IL17F,IL6
Systemic Lupus Erythematosus in B Cell Signaling Pathway	12.6	0.0192	1.604	CSF2,CXCL8,IL15,IL17A,IL17C,IL17F,IL18,IL33,IL6,LTA,OSM,TNF,TNFSF10,TNFSF12
Pathogenesis of Multiple Sclerosis	12.4	0.556	#NUM!	CCL3,CCL4,CXCL10,CXCL11,CXCL9
Class A/1 (Rhodopsin-like receptors)	12.3	0.033	2.111	CCL11,CCL13,CCL19,CCL2,CCL3,CCL4,CXCL10,CXCL11,CXCL12,CXCL8,CXCL9
Hematopoiesis from Multipotent Stem Cells	11.6	0.417	#NUM!	CSF1,CSF2,CSF3,IL15,IL7
IL-33 Signaling Pathway	11.4	0.0459	0.707	CCL2,CSF2,CXCL8,IL17F,IL18,IL33,IL6,MMP12,TNF
Role of Tissue Factor in Cancer	11.1	0.0431	1.414	CSF1,CSF2,CXCL8,EGF,HGF,MMP1,TGFA,TNF,VEGFA
TREM1 Signaling	10.9	0.0886	0.816	CCL2,CCL3,CSF2,CXCL8,IL18,IL6,TNF
Role of Osteoblasts, Osteoclasts and Chondrocytes in Rheumatoid Arthritis	10.8	0.0393	#NUM!	CSF1,CSF2,IL17A,IL18,IL33,IL6,IL7,MMP1,TNF
Crosstalk between Dendritic Cells and Natural Killer Cells	10.2	0.0714	0.378	CSF2,IL15,IL18,IL6,LTA,TNF,TNFSF10
Regulation of the Epithelial Mesenchymal Transition by Growth Factors Pathway	9.75	0.0412	1.134	EGF,HGF,IL6,LTA,MMP1,TNF,TNFSF10,TNFSF12
IL-17A Signaling in Gastric Cells	9.66	0.192	#NUM!	CXCL10,CXCL11,CXCL8,IL17A,TNF
Sheddase Signaling Pathway	9.56	0.039	1.414	HGF,IL33,IL6,MMP1,MMP12,TGFA,TNF,VEGFA
HIF1α Signaling	9.45	0.0377	2.646	EGF,HGF,IL17A,IL6,MMP1,MMP12,TGFA,VEGFA
G alpha (i) signalling events	8.76	0.0309	2.828	CCL13,CCL19,CCL4,CXCL10,CXCL11,CXCL12,CXCL8,CXCL9
Hepatic Fibrosis Signaling Pathway	8.47	0.0216	1.89	CCL2,CCL3,CXCL8,IL17A,IL18,IL33,MMP1,TNF,VEGFA
S100 Family Signaling Pathway	8.36	0.014	1.667	CCL3,CCL4,CXCL8,EGF,IL18,IL6,MMP1,MMP12,TGFA,TNF,VEGFA
Glucocorticoid Receptor Signaling	8.31	0.0166	#NUM!	CCL11,CCL13,CCL2,CCL3,CSF2,CXCL8,EGF,IL6,MMP1,TNF
Role of Osteoclasts in Rheumatoid Arthritis Signaling Pathway	8.06	0.0252	1.134	CSF1,CSF2,IL17A,IL18,IL7,MMP1,MMP12,TNF
Pulmonary Healing Signaling Pathway	8.01	0.0343	0.816	CSF2,CXCL12,EGF,MMP1,MMP12,TNF,VEGFA
Neuroinflammation Signaling Pathway	7.92	0.0241	0.816	CCL2,CCL3,CXCL10,CXCL12,CXCL8,IL18,IL6,TNF
IL-6 Signaling	7.7	0.0465	1.633	CXCL8,IL18,IL33,IL6,TNF,VEGFA
Cyclophilin Signaling Pathway	7.4	0.028	1.134	CCL2,CXCL12,CXCL8,IL17A,IL6,OLR1,TNF
Role of MAPK Signaling in Inhibiting the Pathogenesis of Influenza	7.12	0.0625	#NUM!	CCL2,CXCL10,CXCL8,IL6,TNF
Chemokine Signaling	7.09	0.0617	#NUM!	CCL11,CCL13,CCL2,CCL4,CXCL12
Interleukin-17 signaling	6.9	0.375	#NUM!	IL17A,IL17C,IL17F
Hepatitis B Chronic Liver Pathogenesis Signaling Pathway	6.73	0.0319	0.816	CCL2,CXCL10,IL18,IL6,TNF,VEGFA
Communication between Innate and Adaptive Immune Cells	6.49	0.0106	1.414	CCL3,CCL4,CSF2,CXCL10,CXCL8,IL15,IL18,IL33,IL6,TNF
IL-23 Signaling Pathway	6.35	0.087	-1	CSF2,IL17A,IL17F,TNF
Bladder Cancer Signaling	6.25	0.042	#NUM!	CXCL8,EGF,MMP1,MMP12,VEGFA
LXR/RXR Activation	6.05	0.0382	-1	CCL2,IL18,IL33,IL6,TNF
Role of IL-17A in Arthritis	5.94	0.069	#NUM!	CCL2,CXCL8,IL17A,MMP1
Colorectal Cancer Metastasis Signaling	5.81	0.0222	1.342	EGF,IL6,MMP1,MMP12,TNF,VEGFA
PIP3 activates AKT signaling	5.8	0.034	2.236	EGF,FLT3LG,HGF,IL33,TGFA
Altered T Cell and B Cell Signaling in Rheumatoid Arthritis	5.47	0.00954	#NUM!	CSF1,CSF2,IL15,IL17A,IL18,IL33,IL6,LTA,TNF
Pulmonary Fibrosis Idiopathic Signaling Pathway	5.33	0.0184	2.236	CXCL12,IL17A,IL6,MMP1,MMP12,TGFA
Role of JAK family kinases in IL-6-type Cytokine Signaling	5.32	0.0482	#NUM!	IL6,MMP1,OSM,VEGFA
Acute Phase Response Signaling	5.24	0.0262	1.342	IL18,IL33,IL6,OSM,TNF
Macrophage Alternative Activation Signaling Pathway	5.23	0.026	-0.447	CSF1,IL18,IL33,IL6,TNF
Autophagy	4.95	0.0227	-2.236	EGF,HGF,TGFA,TNF,VEGFA
Dendritic Cell Maturation	4.83	0.0115	1.134	CSF2,IL15,IL18,IL33,IL6,LTA,TNF
Osteoarthritis Pathway	4.76	0.0208	1	CXCL8,MMP1,MMP12,TNF,VEGFA
Docosahexaenoic Acid (DHA) Signaling	4.66	0.0198	2.236	EGF,HGF,TGFA,TNF,VEGFA
RAF/MAP kinase cascade	4.58	0.0191	1.342	CSF2,EGF,FLT3LG,HGF,TGFA
NFE2L2 regulating inflammation associated genes	4.57	0.333	#NUM!	CCL2,CXCL8
Hematopoiesis from Pluripotent Stem Cells	4.55	0.0134	#NUM!	CSF1,CSF2,CSF3,CXCL8,IL6,IL7
Hereditary Breast Cancer Signaling	4.44	0.029	2	EGF,HGF,TGFA,VEGFA
STAT3 Pathway	4.43	0.0288	2	EGF,HGF,TGFA,VEGFA
Ephrin A Signaling	4.41	0.0284	-2	EGF,HGF,TGFA,VEGFA
CLEAR Signaling Pathway	4.4	0.0175	-1.342	EGF,HGF,TGFA,TNF,VEGFA
NAD Signaling Pathway	4.3	0.0267	2	EGF,HGF,TGFA,VEGFA
IL-10 Signaling	4.25	0.0258	-1	IL18,IL33,IL6,TNF
HEY1 Signaling Pathway	4.18	0.0248	#NUM!	IL6,MMP1,MMP12,VEGFA
Inhibition of ARE-Mediated mRNA Degradation Pathway	4.16	0.0245	0	LTA,TNF,TNFSF10,TNFSF12
MSP-RON Signaling Pathway	4.09	0.0484	#NUM!	CCL2,CSF1,TNF
Th1 and Th2 Activation Pathway	4.03	0.0227	#NUM!	IL18,IL33,IL6,LTA
Activation of IRF by Cytosolic Pattern Recognition Receptors	4.01	0.0455	#NUM!	IL6,LTA,TNF
TNFR2 non-canonical NF-kB pathway	3.97	0.0441	#NUM!	LTA,TNF,TNFSF12
IL-17A Signaling in Airway Cells	3.97	0.0441	#NUM!	CCL11,IL17A,IL6
NF-κB Signaling	3.97	0.0105	1.633	EGF,IL18,IL33,LTA,TGFA,TNF
MicroRNA Biogenesis Signaling Pathway	3.92	0.0213	2	EGF,HGF,TGFA,VEGFA
Macropinocytosis Signaling	3.82	0.0395	#NUM!	CSF1,EGF,HGF
Toll-like Receptor Signaling	3.81	0.039	#NUM!	IL18,IL33,TNF
Adrenomedullin signaling pathway	3.8	0.0198	1	IL18,IL33,LTA,TNF
Role of IL-17A in Psoriasis	3.79	0.143	#NUM!	CXCL8,IL17A
Renal Cell Carcinoma Signaling	3.79	0.0385	#NUM!	HGF,TGFA,VEGFA
ID1 Signaling Pathway	3.79	0.0196	2	EGF,IL6,TNF,VEGFA
Activin Inhibin Signaling Pathway	3.72	0.0189	1	IL18,IL33,IL6,TNF
Role of MAPK Signaling in the Pathogenesis of Influenza	3.68	0.0353	#NUM!	CCL2,CXCL10,TNF
Immunogenic Cell Death Signaling Pathway	3.52	0.0312	#NUM!	CXCL10,IL6,TNF
Death Receptor Signaling	3.5	0.0306	#NUM!	TNF,TNFSF10,TNFSF12
NFKBIE Signaling Pathway	3.48	0.0111	0.447	CXCL8,LTA,TNF,TNFSF10,TNFSF12
T Helper Cell Differentiation	3.38	0.0105	#NUM!	IL17A,IL17F,IL18,IL6,TNF
PPAR Signaling	3.37	0.0278	#NUM!	IL18,IL33,TNF
Interleukin-7 signaling	3.32	0.0833	#NUM!	HGF,IL7
Other interleukin signaling	3.32	0.0833	#NUM!	CSF1,CSF3
Interleukin-6 family signaling	3.32	0.0833	#NUM!	IL6,OSM
Cholecystokinin/Gastrin-mediated Signaling	3.27	0.0256	#NUM!	IL18,IL33,TNF
IL-15 Production	3.22	0.0246	#NUM!	FLT3LG,IL15,IL6
ATF4 activates genes in response to endoplasmic reticulum stress	3.21	0.0741	#NUM!	CCL2,CXCL8
Axonal Guidance Signaling	3.2	0.00965	#NUM!	CXCL12,EGF,MMP1,MMP12,VEGFA
Regulation of Insulin-like Growth Factor (IGF) transport and uptake by IGFBPs	3.2	0.0242	#NUM!	CSF1,IL6,MMP1
p38 MAPK Signaling	3.2	0.0242	#NUM!	IL18,IL33,TNF
IL-13 Signaling Pathway	3.19	0.024	#NUM!	CCL11,IL17A,IL33
Pancreatic Adenocarcinoma Signaling	3.19	0.024	#NUM!	EGF,TGFA,VEGFA
Th1 Pathway	3.19	0.024	#NUM!	IL18,IL6,LTA
Response to elevated platelet cytosolic Ca2+	3.12	0.0227	#NUM!	EGF,HGF,VEGFA
TNFR2 Signaling	3.04	0.0606	#NUM!	LTA,TNF
Molecular Mechanisms of Cancer	3.01	0.00694	2.236	EGF,HGF,MMP1,MMP12,TGFA,VEGFA
Transcriptional regulation by the AP-2 (TFAP2) family of transcription factors	2.96	0.0556	#NUM!	TGFA,VEGFA
Inhibition of Matrix Metalloproteases	2.92	0.0526	#NUM!	MMP1,MMP12
Mitochondrial Division Signaling Pathway	2.83	0.0181	#NUM!	HGF,TNF,VEGFA
Oncostatin M Signaling	2.81	0.0465	#NUM!	MMP1,OSM
Ribonucleotide Reductase Signaling Pathway	2.78	0.0172	#NUM!	HGF,IL6,VEGFA
FAT10 Cancer Signaling Pathway	2.66	0.0392	#NUM!	IL6,TNF
Estrogen Receptor Signaling	2.65	0.00971	#NUM!	EGF,MMP1,MMP12,VEGFA
Leukocyte Extravasation Signaling	2.64	0.0155	#NUM!	CXCL12,MMP1,MMP12
Signaling by EGFR	2.63	0.0377	#NUM!	EGF,TGFA
Ephrin Receptor Signaling	2.58	0.0148	#NUM!	CXCL12,EGF,VEGFA
Natural Killer Cell Signaling	2.58	0.0147	#NUM!	IL15,IL18,TNFSF10
Coronavirus Pathogenesis Pathway	2.54	0.0142	#NUM!	CCL2,CXCL8,IL6
Signaling by ERBB4	2.54	0.0339	#NUM!	CXCL12,EGF
Graft-versus-Host Disease Signaling	2.51	0.00891	#NUM!	IL18,IL33,IL6,TNF
Collagen degradation	2.47	0.0312	#NUM!	MMP1,MMP12
UFMylation Signaling Pathway	2.47	0.0312	#NUM!	IL6,TNF
Serotonin Receptor Signaling	2.43	0.00847	2	CXCL8,IL33,IL6,TNF
PXR/RXR Activation	2.43	0.0299	#NUM!	IL6,TNF
Role of JAK1 and JAK3 in γc Cytokine Signaling	2.4	0.029	#NUM!	IL15,IL7
Th17 Activation Pathway	2.38	0.00816	0	CSF2,IL17A,IL17F,IL6
IL-12 Signaling and Production in Macrophages	2.37	0.0124	#NUM!	CSF2,IL18,TNF
Senescence-Associated Secretory Phenotype (SASP)	2.34	0.027	#NUM!	CXCL8,IL6
Extra-nuclear estrogen signaling	2.33	0.0267	#NUM!	EGF,TGFA
VDR/RXR Activation	2.3	0.0256	#NUM!	CSF2,CXCL10
IL-7 Signaling Pathway	2.28	0.025	#NUM!	HGF,IL7
Degradation of the extracellular matrix	2.27	0.0247	#NUM!	MMP1,MMP12
IL-15 Signaling	2.26	0.00759	1	CSF2,CXCL8,IL15,IL17A
ABRA Signaling Pathway	2.2	0.0227	#NUM!	IL6,VEGFA
ERBB Signaling	2.15	0.0215	#NUM!	EGF,TGFA
LPS/IL-1 Mediated Inhibition of RXR Function	2.12	0.0101	#NUM!	IL18,IL33,TNF
Non-Small Cell Lung Cancer Signaling	2.12	0.0208	#NUM!	EGF,TGFA
Pyroptosis Signaling Pathway	2.07	0.0196	#NUM!	IL18,TNF
Cargo recognition for clathrin-mediated endocytosis	2.05	0.019	#NUM!	EGF,TGFA
Breast Cancer Regulation by Stathmin1	2.05	0.00658	2	EGF,HGF,TGFA,VEGFA
Post-translational protein phosphorylation	2.03	0.0187	#NUM!	CSF1,IL6
CREB Signaling in Neurons	2.03	0.00648	2	EGF,HGF,TGFA,VEGFA
Xenobiotic Metabolism AHR Signaling Pathway	2.02	0.0183	#NUM!	IL6,TNF
Chaperone Mediated Autophagy Signaling Pathway	1.98	0.00626	#NUM!	IL17A,IL18,MMP1,MMP12
STAT5 Activation	1.97	0.125	#NUM!	FLT3LG
ESR-mediated signaling	1.95	0.0169	#NUM!	CXCL12,TGFA
Neuregulin Signaling	1.95	0.0168	#NUM!	EGF,TGFA
Antioxidant Action of Vitamin C	1.95	0.0168	#NUM!	CSF2,TNF
Fc Epsilon RI Signaling	1.94	0.0167	#NUM!	CSF2,TNF
Renin-Angiotensin Signaling	1.93	0.0165	#NUM!	CCL2,TNF
Interleukin-1 processing	1.92	0.111	#NUM!	IL18
TRAIL signaling	1.92	0.111	#NUM!	TNFSF10
Glioma Signaling	1.89	0.0156	#NUM!	EGF,TGFA
Interleukin-1 family signaling	1.88	0.0155	#NUM!	IL18,IL33
Clathrin-mediated endocytosis	1.88	0.0155	#NUM!	EGF,TGFA
HGF Signaling	1.86	0.0152	#NUM!	HGF,IL6
IL-27 Signaling Pathway	1.85	0.0149	#NUM!	CSF2,IL17A
NFE2L2 regulating tumorigenic genes	1.83	0.0909	#NUM!	EGF
Role of PKR in Interferon Induction and Antiviral Response	1.82	0.0144	#NUM!	IL18,TNF
Iron homeostasis signaling pathway	1.78	0.0138	#NUM!	EGF,IL6
Epithelial Adherens Junction Signaling	1.71	0.0127	#NUM!	EGF,HGF
Ovarian Cancer Signaling	1.71	0.0126	#NUM!	EGF,VEGFA
Interleukin-15 signaling	1.7	0.0667	#NUM!	IL15
Necroptosis Signaling Pathway	1.69	0.0123	#NUM!	TNF,TNFSF10
HOTAIR Regulatory Pathway	1.67	0.012	#NUM!	MMP1,MMP12
Caspase activation via Death Receptors in the presence of ligand	1.67	0.0625	#NUM!	TNFSF10
Aryl Hydrocarbon Receptor Signaling	1.59	0.0109	#NUM!	IL6,TNF
Apelin Liver Signaling Pathway	1.55	0.0476	#NUM!	TNF
Regulation of the Epithelial-Mesenchymal Transition Pathway	1.55	0.0103	#NUM!	EGF,HGF
Acetylcholine Receptor Signaling Pathway	1.53	0.0102	#NUM!	IL6,TNF
ILK Signaling	1.53	0.0101	#NUM!	TNF,VEGFA
Oxytocin in Brain Signaling Pathway	1.51	0.0099	#NUM!	IL6,TNF
RAF-independent MAPK1/3 activation	1.51	0.0435	#NUM!	IL6
Apelin Cardiac Fibroblast Signaling Pathway	1.51	0.0435	#NUM!	IL6
Inflammasome pathway	1.49	0.0417	#NUM!	IL18
IL-8 Signaling	1.49	0.00962	#NUM!	CXCL8,VEGFA
Clathrin-mediated Endocytosis Signaling	1.49	0.00957	#NUM!	EGF,VEGFA
Lung Ionic Balance Signaling Pathway	1.47	0.0057	#NUM!	CXCL8,TNF,TNFSF10
Cell surface interactions at the vascular wall	1.47	0.0093	#NUM!	MMP1,OLR1
Pyroptosis	1.44	0.037	#NUM!	IL18
HER-2 Signaling in Breast Cancer	1.42	0.00873	#NUM!	EGF,TGFA
TNFs bind their physiological receptors	1.41	0.0345	#NUM!	LTA
Signaling by CSF3 (G-CSF)	1.4	0.0333	#NUM!	CSF3
TRIM21 Intracellular Antibody Signaling Pathway	1.39	0.00529	#NUM!	IL17A,IL6,TNF
Signaling by CSF1 (M-CSF) in myeloid cells	1.39	0.0323	#NUM!	CSF1
Orexin Signaling Pathway	1.38	0.0083	#NUM!	IL6,TNF
RIPK1-mediated regulated necrosis	1.37	0.0312	#NUM!	TNFSF10
TEC Kinase Signaling	1.37	0.00518	#NUM!	TNF,TNFSF10,TNFSF12
Activation of Matrix Metalloproteinases	1.36	0.0303	#NUM!	MMP1
Inhibition of Angiogenesis by TSP1	1.36	0.0303	#NUM!	VEGFA
Cargo concentration in the ER	1.35	0.0294	#NUM!	TGFA
IL-9 Signaling	1.33	0.0286	#NUM!	TNF
TWEAK Signaling	1.3	0.0263	#NUM!	TNFSF12
FLT3 Signaling	1.29	0.0256	#NUM!	FLT3LG
Transcriptional Regulation by VENTX	1.28	0.025	#NUM!	IL6
Systemic Lupus Erythematosus Signaling	1.26	0.00375	#NUM!	IL18,IL33,IL6,TNF
Oxytocin Signaling Pathway	1.25	0.00702	#NUM!	CXCL8,IL6
PI3K Cascade	1.24	0.0227	#NUM!	FLT3LG
Sirtuin Signaling Pathway	1.21	0.00671	#NUM!	CXCL8,TNF
Interleukin-2 family signaling	1.21	0.0213	#NUM!	CSF2
Histone Modification Signaling Pathway	1.21	0.00667	#NUM!	TNF,VEGFA
Senescence Pathway	1.21	0.00667	#NUM!	CXCL8,IL6
Signaling by ERBB2	1.18	0.02	#NUM!	EGF
Signaling by NOTCH3	1.18	0.02	#NUM!	EGF
MYC Mediated Apoptosis Signaling	1.18	0.02	#NUM!	TNF
Cellular Effects of Sildenafil (Viagra)	1.17	0.00432	#NUM!	IL6,TNF,VEGFA
TNFR1 Signaling	1.17	0.0192	#NUM!	TNF
Signaling by PTK6	1.14	0.0182	#NUM!	EGF
Lymphotoxin β Receptor Signaling	1.14	0.0182	#NUM!	LTA
Interleukin-3, Interleukin-5 and GM-CSF signaling	1.14	0.0179	#NUM!	CSF2
EGF Signaling	1.14	0.0179	#NUM!	EGF
FAT10 Signaling Pathway	1.14	0.0179	#NUM!	TNF
Xenobiotic Metabolism Signaling	1.13	0.00606	#NUM!	IL6,TNF
CSDE1 Signaling Pathway	1.13	0.0175	#NUM!	CCL2
TNF signaling	1.13	0.0175	#NUM!	TNF
Gap Junction Signaling	1.13	0.00599	#NUM!	EGF,TNF
GADD45 Signaling	1.11	0.0167	#NUM!	TNF
Retinoic acid Mediated Apoptosis Signaling	1.1	0.0164	#NUM!	TNFSF10
Role of JAK2 in Hormone-like Cytokine Signaling	1.07	0.0154	#NUM!	VEGFA
Induction of Apoptosis by HIV1	1.07	0.0152	#NUM!	TNF
SPINK1 Pancreatic Cancer Pathway	1.07	0.0152	#NUM!	MMP12
CD40 Signaling	1.06	0.0149	#NUM!	LTA
SPINK1 General Cancer Pathway	1.05	0.0147	#NUM!	IL6
GM-CSF Signaling	1.04	0.0143	#NUM!	CSF2
Remodeling of Epithelial Adherens Junctions	1.04	0.0141	#NUM!	HGF
COPII-mediated vesicle transport	1.03	0.0137	#NUM!	TGFA
Ephrin B Signaling	1.03	0.0137	#NUM!	CXCL12
ERK5 Signaling	1.02	0.0135	#NUM!	EGF
Cellular response to hypoxia	1.01	0.0132	#NUM!	VEGFA
Hypoxia Signaling in the Cardiovascular System	0.998	0.0128	#NUM!	VEGFA
Signaling by MET	0.993	0.0127	#NUM!	HGF
Thyroid Cancer Signaling	0.993	0.0127	#NUM!	CXCL8
Caveolar-mediated Endocytosis Signaling	0.988	0.0125	#NUM!	EGF
FLT3 Signaling in Hematopoietic Progenitor Cells	0.978	0.0122	#NUM!	FLT3LG
JAK/STAT Signaling	0.973	0.012	#NUM!	IL6
BEX2 Signaling Pathway	0.973	0.012	#NUM!	VEGFA
Neutrophil Extracellular Trap Signaling Pathway	0.969	0.00484	#NUM!	CXCL8,TNF
Transcriptional regulation of white adipocyte differentiation	0.968	0.0119	#NUM!	TNF
VEGF Family Ligand-Receptor Interactions	0.958	0.0116	#NUM!	VEGFA
FGF Signaling	0.958	0.0116	#NUM!	HGF
Regulation of Cellular Mechanics by Calpain Protease	0.944	0.0112	#NUM!	EGF
Ceramide Signaling	0.935	0.011	#NUM!	TNF
Acute Myeloid Leukemia Signaling	0.93	0.0109	#NUM!	FLT3LG
Fcγ Receptor-mediated Phagocytosis in Macrophages and Monocytes	0.926	0.0108	#NUM!	CSF2
VEGF Signaling	0.909	0.0103	#NUM!	VEGFA
Apoptosis Signaling	0.877	0.00952	#NUM!	TNF
WNK Renal Signaling Pathway	0.869	0.00935	#NUM!	TNF
Signaling by VEGF	0.865	0.00926	#NUM!	VEGFA
Telomerase Signaling	0.865	0.00926	#NUM!	EGF
ISGylation Signaling Pathway	0.862	0.00917	#NUM!	IL6
PD-1, PD-L1 cancer immunotherapy pathway	0.843	0.00877	#NUM!	TNF
Amyotrophic Lateral Sclerosis Signaling	0.836	0.00862	#NUM!	VEGFA
CCR5 Signaling in Macrophages	0.832	0.00399	#NUM!	CCL3,CCL4
PAK Signaling	0.826	0.0084	#NUM!	TNF
Nitric Oxide Signaling in the Cardiovascular System	0.823	0.00833	#NUM!	VEGFA
MSP-RON Signaling in Macrophages Pathway	0.823	0.00833	#NUM!	TNF
Type I Diabetes Mellitus Signaling	0.817	0.00391	#NUM!	LTA,TNF
ROBO SLIT Signaling Pathway	0.794	0.00775	#NUM!	VEGFA
TR/RXR Activation	0.788	0.00763	#NUM!	VEGFA
14-3-3-mediated Signaling	0.782	0.00752	#NUM!	TNF
CCR3 Signaling in Eosinophils	0.773	0.00735	#NUM!	CCL11
Adipogenesis pathway	0.767	0.00725	#NUM!	TNF
White Adipose Tissue Browning Pathway	0.767	0.00725	#NUM!	VEGFA
Th2 Pathway	0.759	0.00709	#NUM!	IL33
MSP-RON Signaling in Cancer Cells Pathway	0.753	0.00699	#NUM!	VEGFA
Apelin Endothelial Signaling Pathway	0.75	0.00694	#NUM!	CCL2
T Cell Exhaustion Signaling Pathway	0.748	0.00353	#NUM!	IL6,VEGFA
Endocannabinoid Cancer Inhibition Pathway	0.745	0.00685	#NUM!	VEGFA
IL-4 Signaling	0.737	0.00347	#NUM!	CCL11,MMP12
Transcriptional regulation by RUNX1	0.729	0.00658	#NUM!	CSF2
Type II Diabetes Mellitus Signaling	0.729	0.00658	#NUM!	TNF
Corticotropin Releasing Hormone Signaling	0.724	0.00649	#NUM!	VEGFA
Relaxin Signaling	0.719	0.00641	#NUM!	VEGFA
eNOS Signaling	0.707	0.00621	#NUM!	VEGFA
CXCR4 Signaling	0.692	0.00599	#NUM!	CXCL12
T Cell Receptor Signaling	0.686	0.00321	#NUM!	CSF2,TNF
Germ Cell-Sertoli Cell Junction Signaling	0.683	0.00585	#NUM!	TNF
Glioblastoma Multiforme Signaling	0.683	0.00585	#NUM!	EGF
Systemic Lupus Erythematosus in T Cell Signaling Pathway	0.663	0.0031	#NUM!	IL17A,IL6
Tight Junction Signaling	0.661	0.00552	#NUM!	TNF
Production of Nitric Oxide and Reactive Oxygen Species in Macrophages	0.639	0.00521	#NUM!	TNF
PPARα/RXRα Activation	0.629	0.00508	#NUM!	IL6
mTOR Signaling	0.596	0.00465	#NUM!	VEGFA
Thrombin Signaling	0.584	0.0045	#NUM!	EGF
Role of NFAT in Cardiac Hypertrophy	0.574	0.00439	#NUM!	IL6
Sertoli Cell-Germ Cell Junction Signaling Pathway (Enhanced)	0.56	0.00422	#NUM!	TNF
EIF2 Signaling	0.558	0.0042	#NUM!	VEGFA
Actin Cytoskeleton Signaling	0.55	0.00412	#NUM!	EGF
Signaling by ROBO receptors	0.546	0.00407	#NUM!	CXCL12
Sertoli Cell-Sertoli Cell Junction Signaling	0.544	0.00405	#NUM!	TNF
Pancreatic Secretion Signaling Pathway	0.538	0.00398	#NUM!	EGF
Sperm Motility	0.528	0.00388	#NUM!	FLT3LG
Cardiac Hypertrophy Signaling	0.526	0.00385	#NUM!	IL6
Deubiquitination	0.519	0.00377	#NUM!	IL33
Chronic Myeloid Leukemia Signaling	0.498	0.00356	#NUM!	TNFSF10
Eicosanoid Signaling	0.495	0.00353	#NUM!	VEGFA
Huntington's Disease Signaling	0.49	0.00348	#NUM!	EGF
FAK Signaling	0.384	0.00192	#NUM!	EGF,IL33
Neutrophil degranulation	0.32	0.0021	#NUM!	OLR1
B Cell Development	0.311	0.00204	#NUM!	IL7
Allograft Rejection Signaling	0.309	0.00203	#NUM!	TNF
BBSome Signaling Pathway	0.308	0.00202	#NUM!	CXCL12
NUR77 Signaling in T Lymphocytes	0.294	0.00193	#NUM!	TNFSF10
