# Supplementary material for: HIV vaccine candidate ΔV1gp120 formulated in ALFQA adjuvant augments mucosal immunity in female macaques
Source: Nat Commun. 2025 Sep 29;16:8571. doi: 10.1038/s41467-025-63610-z (PMC12480912; doi:10.1038/s41467-025-63610-z)
Supplement: Supplementary file 8 — SourceDataFile [file 41467_2025_63610_MOESM8_ESM.xlsx]

## Sheet: Fig1b
Group	Sample_ID	Challenge	Infected	TOA
Alum	06BA	7	1	7
Alum	R60A	11	1	11
Alum	R75	2	1	2
Alum	R91	2	1	2
Alum	R94	11	0	12
Alum	RA3	11	0	12
Alum	T63	11	0	12
Alum	T96	1	1	1
Alum	TBL	3	1	3
Alum	TEL	3	1	3
Alum	TK1	11	0	12
Alum	TK3	11	1	11
Alum	TKM	11	0	12
Alum	TLA	11	0	12
Alum	TML	3	1	3
Alum	TRH	2	1	2
Alum	TRT	11	0	12
Alum	TRV	11	0	12
Alum	TRW	6	1	6
Alum	TRZ	4	1	4
Alum	TT7	3	1	3
Alum	TV9	10	1	10
Alum	TVM	2	1	2
Alum	TWZ	11	0	12
Alum	TZG	9	1	9
Alum	TZJ	2	1	2
Alum	TZZ	2	1	2
Alum	Ti7	5	1	5
Alum	TiD	11	0	12
Alum	TiJ	7	1	7
Control	002X	3	1	3
Control	00A	3	1	3
Control	04M	2	1	2
Control	05A	3	1	3
Control	09G	4	1	4
Control	09T	11	1	11
Control	0GE	7	1	7
Control	0GF	11	1	11
Control	75	1	1	1
Control	H24E	4	1	4
Control	H28K	7	1	7
Control	H30D	2	1	2
Control	M04	11	0	12
Control	M06	2	1	2
Control	M39	5	1	5
Control	M93	3	1	3
Control	MVC	6	1	6
Control	MVX	3	1	3
Control	MXH	2	1	2
Control	R29	3	1	3
Control	R45	2	1	2
Control	TMV	7	1	7
Control	TNB	2	1	2
Control	TVZ	1	1	1
Control	TiT	11	0	12
Control	ZB10	4	1	4
Control	ZD26	2	1	2
Control	ZE47	3	1	3
Control	ZJ17	3	1	3
Control	ZK05	2	1	2
Control	ZK11	1	1	1
Control	ZK16	3	1	3
Control	ZK34	1	1	1
Control	ZK42	8	1	8
Control	ZK45	3	1	3
Control	ZK47	5	1	5
Control	ZK49	5	1	5

## Sheet: Fig1c
Group	Sample_ID	Challenge	Infected	TOA
ALFQA	RC8	11	0	12
ALFQA	RCX	11	0	12
ALFQA	RHI	5	1	5
ALFQA	RHN	11	0	12
ALFQA	RHX	4	1	4
ALFQA	RHZ	11	0	12
ALFQA	RMP	11	0	12
ALFQA	RRJ	5	1	5
ALFQA	RRK	11	0	12
ALFQA	RVP	6	1	6
ALFQA	RWH	11	0	12
ALFQA	RZC	11	1	11
Control	002X	3	1	3
Control	00A	3	1	3
Control	04M	2	1	2
Control	05A	3	1	3
Control	09G	4	1	4
Control	09T	11	1	11
Control	0GE	7	1	7
Control	0GF	11	1	11
Control	75	1	1	1
Control	H24E	4	1	4
Control	H28K	7	1	7
Control	H30D	2	1	2
Control	M04	11	0	12
Control	M06	2	1	2
Control	M39	5	1	5
Control	M93	3	1	3
Control	MVC	6	1	6
Control	MVX	3	1	3
Control	MXH	2	1	2
Control	R29	3	1	3
Control	R45	2	1	2
Control	TMV	7	1	7
Control	TNB	2	1	2
Control	TVZ	1	1	1
Control	TiT	11	0	12
Control	ZB10	4	1	4
Control	ZD26	2	1	2
Control	ZE47	3	1	3
Control	ZJ17	3	1	3
Control	ZK05	2	1	2
Control	ZK11	1	1	1
Control	ZK16	3	1	3
Control	ZK34	1	1	1
Control	ZK42	8	1	8
Control	ZK45	3	1	3
Control	ZK47	5	1	5
Control	ZK49	5	1	5

## Sheet: Fig1d
Group	Sample_ID	Challenge	Infected	TOA
ALFQA	RC8	11	0	12
ALFQA	RCX	11	0	12
ALFQA	RHI	5	1	5
ALFQA	RHN	11	0	12
ALFQA	RHX	4	1	4
ALFQA	RHZ	11	0	12
ALFQA	RMP	11	0	12
ALFQA	RRJ	5	1	5
ALFQA	RRK	11	0	12
ALFQA	RVP	6	1	6
ALFQA	RWH	11	0	12
ALFQA	RZC	11	1	11
Alum	06BA	7	1	7
Alum	R60A	11	1	11
Alum	R75	2	1	2
Alum	R91	2	1	2
Alum	R94	11	0	12
Alum	RA3	11	0	12
Alum	T63	11	0	12
Alum	T96	1	1	1
Alum	TBL	3	1	3
Alum	TEL	3	1	3
Alum	TK1	11	0	12
Alum	TK3	11	1	11
Alum	TKM	11	0	12
Alum	TLA	11	0	12
Alum	TML	3	1	3
Alum	TRH	2	1	2
Alum	TRT	11	0	12
Alum	TRV	11	0	12
Alum	TRW	6	1	6
Alum	TRZ	4	1	4
Alum	TT7	3	1	3
Alum	TV9	10	1	10
Alum	TVM	2	1	2
Alum	TWZ	11	0	12
Alum	TZG	9	1	9
Alum	TZJ	2	1	2
Alum	TZZ	2	1	2
Alum	Ti7	5	1	5
Alum	TiD	11	0	12
Alum	TiJ	7	1	7

## Sheet: Fig1e
Group	Sample_ID	Time_Point	VL	weeks_post_infection	log10_VL	sd	simp_mean	geo_mean	N	se	ciMult	ci
Control	04M	VL.week.1	50	1	1.69897	2.03533	4.00276	3.45289	26	0.399161	2.05954	0.822088
Control	04M	VL.week.2	43357982	2	7.63707	1.35694	6.95767	6.7349	26	0.266119	2.05954	0.548082
Control	04M	VL.week.4	61840786	4	7.79128	1.23151	6.33614	6.14734	26	0.24152	2.05954	0.497419
Control	04M	VL.week.6	4158314	6	6.61892	1.60246	5.93494	5.60737	26	0.314267	2.05954	0.647246
Control	04M	VL.week.8	50369447	8	7.70217	1.68223	5.92258	5.56775	26	0.329913	2.05954	0.679468
Control	04M	VL.week.10	69915747	10	7.84458	1.68466	6.05402	5.74864	26	0.33039	2.05954	0.68045
Control	04M	VL.week.12	108154813	12	8.03405	2.17451	5.76223	5.17046	26	0.426457	2.05954	0.878305
Control	075	VL.week.1	36764	1	4.56542	2.03533	4.00276	3.45289	26	0.399161	2.05954	0.822088
Control	075	VL.week.2	249069	2	5.39632	1.35694	6.95767	6.7349	26	0.266119	2.05954	0.548082
Control	075	VL.week.4	1996957	4	6.30037	1.23151	6.33614	6.14734	26	0.24152	2.05954	0.497419
Control	075	VL.week.6	3455320	6	6.53849	1.60246	5.93494	5.60737	26	0.314267	2.05954	0.647246
Control	075	VL.week.8	392595	8	5.59394	1.68223	5.92258	5.56775	26	0.329913	2.05954	0.679468
Control	075	VL.week.10	284920	10	5.45472	1.68466	6.05402	5.74864	26	0.33039	2.05954	0.68045
Control	075	VL.week.12	858844	12	5.93391	2.17451	5.76223	5.17046	26	0.426457	2.05954	0.878305
Control	09G	VL.week.1	50	1	1.69897	2.03533	4.00276	3.45289	26	0.399161	2.05954	0.822088
Control	09G	VL.week.2	45075273	2	7.65394	1.35694	6.95767	6.7349	26	0.266119	2.05954	0.548082
Control	09G	VL.week.4	7747896	4	6.88918	1.23151	6.33614	6.14734	26	0.24152	2.05954	0.497419
Control	09G	VL.week.6	23630669	6	7.37348	1.60246	5.93494	5.60737	26	0.314267	2.05954	0.647246
Control	09G	VL.week.8	19748395	8	7.29553	1.68223	5.92258	5.56775	26	0.329913	2.05954	0.679468
Control	09G	VL.week.10	26987215	10	7.43116	1.68466	6.05402	5.74864	26	0.33039	2.05954	0.68045
Control	09G	VL.week.12	48653842	12	7.68712	2.17451	5.76223	5.17046	26	0.426457	2.05954	0.878305
Control	09T	VL.week.1	833359	1	5.92083	2.03533	4.00276	3.45289	26	0.399161	2.05954	0.822088
Control	09T	VL.week.2	50	2	1.69897	1.35694	6.95767	6.7349	26	0.266119	2.05954	0.548082
Control	09T	VL.week.4	50	4	1.69897	1.23151	6.33614	6.14734	26	0.24152	2.05954	0.497419
Control	09T	VL.week.6	50	6	1.69897	1.60246	5.93494	5.60737	26	0.314267	2.05954	0.647246
Control	09T	VL.week.8	50	8	1.69897	1.68223	5.92258	5.56775	26	0.329913	2.05954	0.679468
Control	09T	VL.week.10	50	10	1.69897	1.68466	6.05402	5.74864	26	0.33039	2.05954	0.68045
Control	09T	VL.week.12	50	12	1.69897	2.17451	5.76223	5.17046	26	0.426457	2.05954	0.878305
Control	0GE	VL.week.1	36374	1	4.56079	2.03533	4.00276	3.45289	26	0.399161	2.05954	0.822088
Control	0GE	VL.week.2	642852	2	5.80811	1.35694	6.95767	6.7349	26	0.266119	2.05954	0.548082
Control	0GE	VL.week.4	244698	4	5.38863	1.23151	6.33614	6.14734	26	0.24152	2.05954	0.497419
Control	0GE	VL.week.6	70788	6	4.84996	1.60246	5.93494	5.60737	26	0.314267	2.05954	0.647246
Control	0GE	VL.week.8	11820	8	4.07262	1.68223	5.92258	5.56775	26	0.329913	2.05954	0.679468
Control	0GE	VL.week.10	6741	10	3.82872	1.68466	6.05402	5.74864	26	0.33039	2.05954	0.68045
Control	0GE	VL.week.12	50	12	1.69897	2.17451	5.76223	5.17046	26	0.426457	2.05954	0.878305
Control	0GF	VL.week.1	32168611	1	7.50743	2.03533	4.00276	3.45289	26	0.399161	2.05954	0.822088
Control	0GF	VL.week.2	36396078	2	7.56105	1.35694	6.95767	6.7349	26	0.266119	2.05954	0.548082
Control	0GF	VL.week.4	2708225	4	6.43268	1.23151	6.33614	6.14734	26	0.24152	2.05954	0.497419
Control	0GF	VL.week.6	2196767	6	6.34178	1.60246	5.93494	5.60737	26	0.314267	2.05954	0.647246
Control	0GF	VL.week.8	7752329	8	6.88943	1.68223	5.92258	5.56775	26	0.329913	2.05954	0.679468
Control	0GF	VL.week.10	31816796	10	7.50266	1.68466	6.05402	5.74864	26	0.33039	2.05954	0.68045
Control	0GF	VL.week.12	21612811	12	7.33471	2.17451	5.76223	5.17046	26	0.426457	2.05954	0.878305
Control	H28K	VL.week.1	8546	1	3.93176	2.03533	4.00276	3.45289	26	0.399161	2.05954	0.822088
Control	H28K	VL.week.2	84674470	2	7.92775	1.35694	6.95767	6.7349	26	0.266119	2.05954	0.548082
Control	H28K	VL.week.4	278652	4	5.44506	1.23151	6.33614	6.14734	26	0.24152	2.05954	0.497419
Control	H28K	VL.week.6	41124	6	4.6141	1.60246	5.93494	5.60737	26	0.314267	2.05954	0.647246
Control	H28K	VL.week.8	245873	8	5.39071	1.68223	5.92258	5.56775	26	0.329913	2.05954	0.679468
Control	H28K	VL.week.10	145573	10	5.16308	1.68466	6.05402	5.74864	26	0.33039	2.05954	0.68045
Control	H28K	VL.week.12	47231	12	4.67423	2.17451	5.76223	5.17046	26	0.426457	2.05954	0.878305
Control	ZK05	VL.week.1	50	1	1.69897	2.03533	4.00276	3.45289	26	0.399161	2.05954	0.822088
Control	ZK05	VL.week.2	55516881	2	7.74443	1.35694	6.95767	6.7349	26	0.266119	2.05954	0.548082
Control	ZK05	VL.week.4	2490029	4	6.3962	1.23151	6.33614	6.14734	26	0.24152	2.05954	0.497419
Control	ZK05	VL.week.6	809410	6	5.90817	1.60246	5.93494	5.60737	26	0.314267	2.05954	0.647246
Control	ZK05	VL.week.8	383288	8	5.58353	1.68223	5.92258	5.56775	26	0.329913	2.05954	0.679468
Control	ZK05	VL.week.10	228705	10	5.35928	1.68466	6.05402	5.74864	26	0.33039	2.05954	0.68045
Control	ZK05	VL.week.12	4876	12	3.68806	2.17451	5.76223	5.17046	26	0.426457	2.05954	0.878305
Control	ZK11	VL.week.1	50	1	1.69897	2.03533	4.00276	3.45289	26	0.399161	2.05954	0.822088
Control	ZK11	VL.week.2	8882273	2	6.94852	1.35694	6.95767	6.7349	26	0.266119	2.05954	0.548082
Control	ZK11	VL.week.4	4640679	4	6.66658	1.23151	6.33614	6.14734	26	0.24152	2.05954	0.497419
Control	ZK11	VL.week.6	134778	6	5.12962	1.60246	5.93494	5.60737	26	0.314267	2.05954	0.647246
Control	ZK11	VL.week.8	95251	8	4.97887	1.68223	5.92258	5.56775	26	0.329913	2.05954	0.679468
Control	ZK11	VL.week.10	79704	10	4.90148	1.68466	6.05402	5.74864	26	0.33039	2.05954	0.68045
Control	ZK11	VL.week.12	1625	12	3.21085	2.17451	5.76223	5.17046	26	0.426457	2.05954	0.878305
Control	ZK16	VL.week.1	81540	1	4.91137	2.03533	4.00276	3.45289	26	0.399161	2.05954	0.822088
Control	ZK16	VL.week.2	45832242	2	7.66117	1.35694	6.95767	6.7349	26	0.266119	2.05954	0.548082
Control	ZK16	VL.week.4	3100232	4	6.49139	1.23151	6.33614	6.14734	26	0.24152	2.05954	0.497419
Control	ZK16	VL.week.6	1559542	6	6.193	1.60246	5.93494	5.60737	26	0.314267	2.05954	0.647246
Control	ZK16	VL.week.8	3297877	8	6.51823	1.68223	5.92258	5.56775	26	0.329913	2.05954	0.679468
Control	ZK16	VL.week.10	1299022	10	6.11362	1.68466	6.05402	5.74864	26	0.33039	2.05954	0.68045
Control	ZK16	VL.week.12	1234845	12	6.09161	2.17451	5.76223	5.17046	26	0.426457	2.05954	0.878305
Control	ZK34	VL.week.1	50	1	1.69897	2.03533	4.00276	3.45289	26	0.399161	2.05954	0.822088
Control	ZK34	VL.week.2	1233948	2	6.0913	1.35694	6.95767	6.7349	26	0.266119	2.05954	0.548082
Control	ZK34	VL.week.4	50045076	4	7.69936	1.23151	6.33614	6.14734	26	0.24152	2.05954	0.497419
Control	ZK34	VL.week.6	37233543	6	7.57093	1.60246	5.93494	5.60737	26	0.314267	2.05954	0.647246
Control	ZK34	VL.week.8	13726233	8	7.13755	1.68223	5.92258	5.56775	26	0.329913	2.05954	0.679468
Control	ZK34	VL.week.10	27484454	10	7.43909	1.68466	6.05402	5.74864	26	0.33039	2.05954	0.68045
Control	ZK34	VL.week.12	45091610	12	7.6541	2.17451	5.76223	5.17046	26	0.426457	2.05954	0.878305
Control	ZK42	VL.week.1	1783127	1	6.25118	2.03533	4.00276	3.45289	26	0.399161	2.05954	0.822088
Control	ZK42	VL.week.2	8218598	2	6.9148	1.35694	6.95767	6.7349	26	0.266119	2.05954	0.548082
Control	ZK42	VL.week.4	804648	4	5.90561	1.23151	6.33614	6.14734	26	0.24152	2.05954	0.497419
Control	ZK42	VL.week.6	2746010	6	6.4387	1.60246	5.93494	5.60737	26	0.314267	2.05954	0.647246
Control	ZK42	VL.week.8	4504321	8	6.65363	1.68223	5.92258	5.56775	26	0.329913	2.05954	0.679468
Control	ZK42	VL.week.10	17588726	10	7.24523	1.68466	6.05402	5.74864	26	0.33039	2.05954	0.68045
Control	ZK42	VL.week.12	11114973	12	7.04591	2.17451	5.76223	5.17046	26	0.426457	2.05954	0.878305
Control	ZK45	VL.week.1	50	1	1.69897	2.03533	4.00276	3.45289	26	0.399161	2.05954	0.822088
Control	ZK45	VL.week.2	33321806	2	7.52273	1.35694	6.95767	6.7349	26	0.266119	2.05954	0.548082
Control	ZK45	VL.week.4	7281517	4	6.86222	1.23151	6.33614	6.14734	26	0.24152	2.05954	0.497419
Control	ZK45	VL.week.6	9283190	6	6.9677	1.60246	5.93494	5.60737	26	0.314267	2.05954	0.647246
Control	ZK45	VL.week.8	15611238	8	7.19344	1.68223	5.92258	5.56775	26	0.329913	2.05954	0.679468
Control	ZK45	VL.week.10	27242268	10	7.43524	1.68466	6.05402	5.74864	26	0.33039	2.05954	0.68045
Control	ZK45	VL.week.12	53942302	12	7.73193	2.17451	5.76223	5.17046	26	0.426457	2.05954	0.878305
Control	ZK47	VL.week.1	9843425	1	6.99315	2.03533	4.00276	3.45289	26	0.399161	2.05954	0.822088
Control	ZK47	VL.week.2	2176951	2	6.33785	1.35694	6.95767	6.7349	26	0.266119	2.05954	0.548082
Control	ZK47	VL.week.4	545041	4	5.73643	1.23151	6.33614	6.14734	26	0.24152	2.05954	0.497419
Control	ZK47	VL.week.6	1761153	6	6.2458	1.60246	5.93494	5.60737	26	0.314267	2.05954	0.647246
Control	ZK47	VL.week.8	397027	8	5.59882	1.68223	5.92258	5.56775	26	0.329913	2.05954	0.679468
Control	ZK47	VL.week.10	119151	10	5.0761	1.68466	6.05402	5.74864	26	0.33039	2.05954	0.68045
Control	ZK47	VL.week.12	80880	12	4.90784	2.17451	5.76223	5.17046	26	0.426457	2.05954	0.878305
Control	ZK49	VL.week.1	167433	1	5.22384	2.03533	4.00276	3.45289	26	0.399161	2.05954	0.822088
Control	ZK49	VL.week.2	260242	2	5.41538	1.35694	6.95767	6.7349	26	0.266119	2.05954	0.548082
Control	ZK49	VL.week.4	51701	4	4.7135	1.23151	6.33614	6.14734	26	0.24152	2.05954	0.497419
Control	ZK49	VL.week.6	50	6	1.69897	1.60246	5.93494	5.60737	26	0.314267	2.05954	0.647246
Control	ZK49	VL.week.8	50	8	1.69897	1.68223	5.92258	5.56775	26	0.329913	2.05954	0.679468
Control	ZK49	VL.week.10	16551	10	4.21882	1.68466	6.05402	5.74864	26	0.33039	2.05954	0.68045
Control	ZK49	VL.week.12	257811	12	5.4113	2.17451	5.76223	5.17046	26	0.426457	2.05954	0.878305
Control	H24E	VL.week.1	476074	1	5.67767	2.03533	4.00276	3.45289	26	0.399161	2.05954	0.822088
Control	H24E	VL.week.2	349857211	2	8.54389	1.35694	6.95767	6.7349	26	0.266119	2.05954	0.548082
Control	H24E	VL.week.4	77560629	4	7.88964	1.23151	6.33614	6.14734	26	0.24152	2.05954	0.497419
Control	H24E	VL.week.6	100863537	6	8.00373	1.60246	5.93494	5.60737	26	0.314267	2.05954	0.647246
Control	H24E	VL.week.8	86288002	8	7.93595	1.68223	5.92258	5.56775	26	0.329913	2.05954	0.679468
Control	H24E	VL.week.10	152236649	10	8.18252	1.68466	6.05402	5.74864	26	0.33039	2.05954	0.68045
Control	H24E	VL.week.12	128244253	12	8.10804	2.17451	5.76223	5.17046	26	0.426457	2.05954	0.878305
Control	002X	VL.week.1	6247	1	3.79567	2.03533	4.00276	3.45289	26	0.399161	2.05954	0.822088
Control	002X	VL.week.2	71608103	2	7.85496	1.35694	6.95767	6.7349	26	0.266119	2.05954	0.548082
Control	002X	VL.week.4	9766326	4	6.98973	1.23151	6.33614	6.14734	26	0.24152	2.05954	0.497419
Control	002X	VL.week.6	2759625	6	6.44085	1.60246	5.93494	5.60737	26	0.314267	2.05954	0.647246
Control	002X	VL.week.8	1892588	8	6.27706	1.68223	5.92258	5.56775	26	0.329913	2.05954	0.679468
Control	002X	VL.week.10	2647254	10	6.4228	1.68466	6.05402	5.74864	26	0.33039	2.05954	0.68045
Control	002X	VL.week.12	1583366	12	6.19958	2.17451	5.76223	5.17046	26	0.426457	2.05954	0.878305
Control	H30D	VL.week.1	50	1	1.69897	2.03533	4.00276	3.45289	26	0.399161	2.05954	0.822088
Control	H30D	VL.week.2	15272845	2	7.18392	1.35694	6.95767	6.7349	26	0.266119	2.05954	0.548082
Control	H30D	VL.week.4	11027784	4	7.04249	1.23151	6.33614	6.14734	26	0.24152	2.05954	0.497419
Control	H30D	VL.week.6	42911537	6	7.63257	1.60246	5.93494	5.60737	26	0.314267	2.05954	0.647246
Control	H30D	VL.week.8	7615560	8	6.8817	1.68223	5.92258	5.56775	26	0.329913	2.05954	0.679468
Control	H30D	VL.week.10	6457951	10	6.81009	1.68466	6.05402	5.74864	26	0.33039	2.05954	0.68045
Control	H30D	VL.week.12	15367247	12	7.1866	2.17451	5.76223	5.17046	26	0.426457	2.05954	0.878305
Control	MVC	VL.week.1	1486	1	3.17202	2.03533	4.00276	3.45289	26	0.399161	2.05954	0.822088
Control	MVC	VL.week.2	7121265	2	6.85256	1.35694	6.95767	6.7349	26	0.266119	2.05954	0.548082
Control	MVC	VL.week.4	1322669	4	6.12145	1.23151	6.33614	6.14734	26	0.24152	2.05954	0.497419
Control	MVC	VL.week.6	13627	6	4.1344	1.60246	5.93494	5.60737	26	0.314267	2.05954	0.647246
Control	MVC	VL.week.8	32898	8	4.51717	1.68223	5.92258	5.56775	26	0.329913	2.05954	0.679468
Control	MVC	VL.week.10	3783	10	3.57784	1.68466	6.05402	5.74864	26	0.33039	2.05954	0.68045
Control	MVC	VL.week.12	50	12	1.69897	2.17451	5.76223	5.17046	26	0.426457	2.05954	0.878305
Control	M06	VL.week.1	4395438	1	6.643	2.03533	4.00276	3.45289	26	0.399161	2.05954	0.822088
Control	M06	VL.week.2	55579040	2	7.74491	1.35694	6.95767	6.7349	26	0.266119	2.05954	0.548082
Control	M06	VL.week.4	1694589	4	6.22906	1.23151	6.33614	6.14734	26	0.24152	2.05954	0.497419
Control	M06	VL.week.6	3930348	6	6.59443	1.60246	5.93494	5.60737	26	0.314267	2.05954	0.647246
Control	M06	VL.week.8	4912995	8	6.69135	1.68223	5.92258	5.56775	26	0.329913	2.05954	0.679468
Control	M06	VL.week.10	5008811	10	6.69973	1.68466	6.05402	5.74864	26	0.33039	2.05954	0.68045
Control	M06	VL.week.12	2952822	12	6.47024	2.17451	5.76223	5.17046	26	0.426457	2.05954	0.878305
Control	MXH	VL.week.1	1693331	1	6.22874	2.03533	4.00276	3.45289	26	0.399161	2.05954	0.822088
Control	MXH	VL.week.2	79392065	2	7.89978	1.35694	6.95767	6.7349	26	0.266119	2.05954	0.548082
Control	MXH	VL.week.4	9692401	4	6.98643	1.23151	6.33614	6.14734	26	0.24152	2.05954	0.497419
Control	MXH	VL.week.6	5550153	6	6.7443	1.60246	5.93494	5.60737	26	0.314267	2.05954	0.647246
Control	MXH	VL.week.8	8743771	8	6.9417	1.68223	5.92258	5.56775	26	0.329913	2.05954	0.679468
Control	MXH	VL.week.10	24441025	10	7.38812	1.68466	6.05402	5.74864	26	0.33039	2.05954	0.68045
Control	MXH	VL.week.12	45193194	12	7.65507	2.17451	5.76223	5.17046	26	0.426457	2.05954	0.878305
Control	M93	VL.week.1	50	1	1.69897	2.03533	4.00276	3.45289	26	0.399161	2.05954	0.822088
Control	M93	VL.week.2	2010661	2	6.30334	1.35694	6.95767	6.7349	26	0.266119	2.05954	0.548082
Control	M93	VL.week.4	180807	4	5.25722	1.23151	6.33614	6.14734	26	0.24152	2.05954	0.497419
Control	M93	VL.week.6	10905	6	4.03763	1.60246	5.93494	5.60737	26	0.314267	2.05954	0.647246
Control	M93	VL.week.8	1468	8	3.16673	1.68223	5.92258	5.56775	26	0.329913	2.05954	0.679468
Control	M93	VL.week.10	1408	10	3.1486	1.68466	6.05402	5.74864	26	0.33039	2.05954	0.68045
Control	M93	VL.week.12	50	12	1.69897	2.17451	5.76223	5.17046	26	0.426457	2.05954	0.878305
Control	MVX	VL.week.1	927191	1	5.96717	2.03533	4.00276	3.45289	26	0.399161	2.05954	0.822088
Control	MVX	VL.week.2	98663460	2	7.99416	1.35694	6.95767	6.7349	26	0.266119	2.05954	0.548082
Control	MVX	VL.week.4	3198381	4	6.50493	1.23151	6.33614	6.14734	26	0.24152	2.05954	0.497419
Control	MVX	VL.week.6	2081459	6	6.31837	1.60246	5.93494	5.60737	26	0.314267	2.05954	0.647246
Control	MVX	VL.week.8	5021763	8	6.70086	1.68223	5.92258	5.56775	26	0.329913	2.05954	0.679468
Control	MVX	VL.week.10	6533397	10	6.81514	1.68466	6.05402	5.74864	26	0.33039	2.05954	0.68045
Control	MVX	VL.week.12	5690788	12	6.75517	2.17451	5.76223	5.17046	26	0.426457	2.05954	0.878305
Control	00A	VL.week.1	258	1	2.41162	2.03533	4.00276	3.45289	26	0.399161	2.05954	0.822088
Control	00A	VL.week.2	86179280	2	7.9354	1.35694	6.95767	6.7349	26	0.266119	2.05954	0.548082
Control	00A	VL.week.4	9184653	4	6.96306	1.23151	6.33614	6.14734	26	0.24152	2.05954	0.497419
Control	00A	VL.week.6	5303832	6	6.72459	1.60246	5.93494	5.60737	26	0.314267	2.05954	0.647246
Control	00A	VL.week.8	7638263	8	6.88299	1.68223	5.92258	5.56775	26	0.329913	2.05954	0.679468
Control	00A	VL.week.10	18523808	10	7.26773	1.68466	6.05402	5.74864	26	0.33039	2.05954	0.68045
Control	00A	VL.week.12	7478873	12	6.87384	2.17451	5.76223	5.17046	26	0.426457	2.05954	0.878305
Control	05A	VL.week.1	50	1	1.69897	2.03533	4.00276	3.45289	26	0.399161	2.05954	0.822088
Control	05A	VL.week.2	11742289	2	7.06975	1.35694	6.95767	6.7349	26	0.266119	2.05954	0.548082
Control	05A	VL.week.4	10518820	4	7.02197	1.23151	6.33614	6.14734	26	0.24152	2.05954	0.497419
Control	05A	VL.week.6	3494612	6	6.5434	1.60246	5.93494	5.60737	26	0.314267	2.05954	0.647246
Control	05A	VL.week.8	6543360	8	6.8158	1.68223	5.92258	5.56775	26	0.329913	2.05954	0.679468
Control	05A	VL.week.10	4136308	10	6.61661	1.68466	6.05402	5.74864	26	0.33039	2.05954	0.68045
Control	05A	VL.week.12	4033727	12	6.60571	2.17451	5.76223	5.17046	26	0.426457	2.05954	0.878305
Control	M39	VL.week.1	104538	1	5.01927	2.03533	4.00276	3.45289	26	0.399161	2.05954	0.822088
Control	M39	VL.week.2	15749541	2	7.19727	1.35694	6.95767	6.7349	26	0.266119	2.05954	0.548082
Control	M39	VL.week.4	20715709	4	7.3163	1.23151	6.33614	6.14734	26	0.24152	2.05954	0.497419
Control	M39	VL.week.6	8820120	6	6.94547	1.60246	5.93494	5.60737	26	0.314267	2.05954	0.647246
Control	M39	VL.week.8	14766016	8	7.16926	1.68223	5.92258	5.56775	26	0.329913	2.05954	0.679468
Control	M39	VL.week.10	57879957	10	7.76253	1.68466	6.05402	5.74864	26	0.33039	2.05954	0.68045
Control	M39	VL.week.12	57842438	12	7.76225	2.17451	5.76223	5.17046	26	0.426457	2.05954	0.878305
Alum	06BA	VL.week.1	286	1	2.45637	1.42913	4.10032	3.83809	20	0.319563	2.09302	0.668854
Alum	06BA	VL.week.2	17600	2	4.24551	0.569747	5.34125	5.31075	20	0.127399	2.09302	0.26665
Alum	06BA	VL.week.4	63635	4	4.8037	0.690352	4.94135	4.89293	20	0.154368	2.09302	0.323095
Alum	06BA	VL.week.6	10835	6	4.03483	0.76957	4.6998	4.62889	20	0.172081	2.09302	0.36017
Alum	06BA	VL.week.8	15620	8	4.19368	0.76007	4.70209	4.63498	20	0.169957	2.09302	0.355724
Alum	06BA	VL.week.10	32120	10	4.50678	0.469728	5.038	5.01865	20	0.105034	2.09302	0.21984
Alum	06BA	VL.week.12		12		0.673288	4.5905	4.54421	20	0.150552	2.09302	0.315109
Alum	T96	VL.week.1	4026	1	3.60487	1.42913	4.10032	3.83809	20	0.319563	2.09302	0.668854
Alum	T96	VL.week.2	197285	2	5.29509	0.569747	5.34125	5.31075	20	0.127399	2.09302	0.26665
Alum	T96	VL.week.4	329450	4	5.51779	0.690352	4.94135	4.89293	20	0.154368	2.09302	0.323095
Alum	T96	VL.week.6	365200	6	5.56253	0.76957	4.6998	4.62889	20	0.172081	2.09302	0.36017
Alum	T96	VL.week.8	315700	8	5.49927	0.76007	4.70209	4.63498	20	0.169957	2.09302	0.355724
Alum	T96	VL.week.10	589600	10	5.77056	0.469728	5.038	5.01865	20	0.105034	2.09302	0.21984
Alum	T96	VL.week.12	670450	12	5.82637	0.673288	4.5905	4.54421	20	0.150552	2.09302	0.315109
Alum	TEL	VL.week.1	500500	1	5.6994	1.42913	4.10032	3.83809	20	0.319563	2.09302	0.668854
Alum	TEL	VL.week.2	376750	2	5.57605	0.569747	5.34125	5.31075	20	0.127399	2.09302	0.26665
Alum	TEL	VL.week.4	331100	4	5.51996	0.690352	4.94135	4.89293	20	0.154368	2.09302	0.323095
Alum	TEL	VL.week.6	139040	6	5.14314	0.76957	4.6998	4.62889	20	0.172081	2.09302	0.36017
Alum	TEL	VL.week.8	176000	8	5.24551	0.76007	4.70209	4.63498	20	0.169957	2.09302	0.355724
Alum	TEL	VL.week.10	91850	10	4.96308	0.469728	5.038	5.01865	20	0.105034	2.09302	0.21984
Alum	TEL	VL.week.12		12		0.673288	4.5905	4.54421	20	0.150552	2.09302	0.315109
Alum	Ti7	VL.week.1	2453	1	3.3897	1.42913	4.10032	3.83809	20	0.319563	2.09302	0.668854
Alum	Ti7	VL.week.2	385550	2	5.58608	0.569747	5.34125	5.31075	20	0.127399	2.09302	0.26665
Alum	Ti7	VL.week.4	34980	4	4.54382	0.690352	4.94135	4.89293	20	0.154368	2.09302	0.323095
Alum	Ti7	VL.week.6	8525	6	3.93069	0.76957	4.6998	4.62889	20	0.172081	2.09302	0.36017
Alum	Ti7	VL.week.8	6270	8	3.79727	0.76007	4.70209	4.63498	20	0.169957	2.09302	0.355724
Alum	Ti7	VL.week.10		10		0.469728	5.038	5.01865	20	0.105034	2.09302	0.21984
Alum	Ti7	VL.week.12		12		0.673288	4.5905	4.54421	20	0.150552	2.09302	0.315109
Alum	TiJ	VL.week.1	88.6	1	1.94743	1.42913	4.10032	3.83809	20	0.319563	2.09302	0.668854
Alum	TiJ	VL.week.2	213400	2	5.32919	0.569747	5.34125	5.31075	20	0.127399	2.09302	0.26665
Alum	TiJ	VL.week.4	172700	4	5.23729	0.690352	4.94135	4.89293	20	0.154368	2.09302	0.323095
Alum	TiJ	VL.week.6	72105	6	4.85797	0.76957	4.6998	4.62889	20	0.172081	2.09302	0.36017
Alum	TiJ	VL.week.8	132165	8	5.12112	0.76007	4.70209	4.63498	20	0.169957	2.09302	0.355724
Alum	TiJ	VL.week.10	182380	10	5.26098	0.469728	5.038	5.01865	20	0.105034	2.09302	0.21984
Alum	TiJ	VL.week.12		12		0.673288	4.5905	4.54421	20	0.150552	2.09302	0.315109
Alum	TK3	VL.week.1	130.9	1	2.11694	1.42913	4.10032	3.83809	20	0.319563	2.09302	0.668854
Alum	TK3	VL.week.2	366300	2	5.56384	0.569747	5.34125	5.31075	20	0.127399	2.09302	0.26665
Alum	TK3	VL.week.4	242000	4	5.38382	0.690352	4.94135	4.89293	20	0.154368	2.09302	0.323095
Alum	TK3	VL.week.6	154110	6	5.18783	0.76957	4.6998	4.62889	20	0.172081	2.09302	0.36017
Alum	TK3	VL.week.8	275550	8	5.4402	0.76007	4.70209	4.63498	20	0.169957	2.09302	0.355724
Alum	TK3	VL.week.10	263450	10	5.4207	0.469728	5.038	5.01865	20	0.105034	2.09302	0.21984
Alum	TK3	VL.week.12		12		0.673288	4.5905	4.54421	20	0.150552	2.09302	0.315109
Alum	TT7	VL.week.1	12155	1	4.08475	1.42913	4.10032	3.83809	20	0.319563	2.09302	0.668854
Alum	TT7	VL.week.2	612700	2	5.78725	0.569747	5.34125	5.31075	20	0.127399	2.09302	0.26665
Alum	TT7	VL.week.4	283800	4	5.45301	0.690352	4.94135	4.89293	20	0.154368	2.09302	0.323095
Alum	TT7	VL.week.6	248600	6	5.3955	0.76957	4.6998	4.62889	20	0.172081	2.09302	0.36017
Alum	TT7	VL.week.8	259600	8	5.4143	0.76007	4.70209	4.63498	20	0.169957	2.09302	0.355724
Alum	TT7	VL.week.10	136620	10	5.13551	0.469728	5.038	5.01865	20	0.105034	2.09302	0.21984
Alum	TT7	VL.week.12		12		0.673288	4.5905	4.54421	20	0.150552	2.09302	0.315109
Alum	TV9	VL.week.1	269.5	1	2.43056	1.42913	4.10032	3.83809	20	0.319563	2.09302	0.668854
Alum	TV9	VL.week.2	682550	2	5.83413	0.569747	5.34125	5.31075	20	0.127399	2.09302	0.26665
Alum	TV9	VL.week.4		4		0.690352	4.94135	4.89293	20	0.154368	2.09302	0.323095
Alum	TV9	VL.week.6	39930	6	4.6013	0.76957	4.6998	4.62889	20	0.172081	2.09302	0.36017
Alum	TV9	VL.week.8	23650	8	4.37383	0.76007	4.70209	4.63498	20	0.169957	2.09302	0.355724
Alum	TV9	VL.week.10	21450	10	4.33143	0.469728	5.038	5.01865	20	0.105034	2.09302	0.21984
Alum	TV9	VL.week.12		12		0.673288	4.5905	4.54421	20	0.150552	2.09302	0.315109
Alum	TBL	VL.week.1	12100	1	4.08279	1.42913	4.10032	3.83809	20	0.319563	2.09302	0.668854
Alum	TBL	VL.week.2	1297450	2	6.11309	0.569747	5.34125	5.31075	20	0.127399	2.09302	0.26665
Alum	TBL	VL.week.4	293700	4	5.4679	0.690352	4.94135	4.89293	20	0.154368	2.09302	0.323095
Alum	TBL	VL.week.6	198165	6	5.29703	0.76957	4.6998	4.62889	20	0.172081	2.09302	0.36017
Alum	TBL	VL.week.8	203500	8	5.30856	0.76007	4.70209	4.63498	20	0.169957	2.09302	0.355724
Alum	TBL	VL.week.10	82225	10	4.915	0.469728	5.038	5.01865	20	0.105034	2.09302	0.21984
Alum	TBL	VL.week.12		12		0.673288	4.5905	4.54421	20	0.150552	2.09302	0.315109
Alum	R60A	VL.week.1	131	1	2.11727	1.42913	4.10032	3.83809	20	0.319563	2.09302	0.668854
Alum	R60A	VL.week.2	36300	2	4.55991	0.569747	5.34125	5.31075	20	0.127399	2.09302	0.26665
Alum	R60A	VL.week.4	105985	4	5.02524	0.690352	4.94135	4.89293	20	0.154368	2.09302	0.323095
Alum	R60A	VL.week.6	81235	6	4.90974	0.76957	4.6998	4.62889	20	0.172081	2.09302	0.36017
Alum	R60A	VL.week.8	75075	8	4.8755	0.76007	4.70209	4.63498	20	0.169957	2.09302	0.355724
Alum	R60A	VL.week.10		10		0.469728	5.038	5.01865	20	0.105034	2.09302	0.21984
Alum	R60A	VL.week.12	21120	12	4.32469	0.673288	4.5905	4.54421	20	0.150552	2.09302	0.315109
Alum	R75	VL.week.1	907500	1	5.95785	1.42913	4.10032	3.83809	20	0.319563	2.09302	0.668854
Alum	R75	VL.week.2	265650	2	5.42431	0.569747	5.34125	5.31075	20	0.127399	2.09302	0.26665
Alum	R75	VL.week.4	150150	4	5.17653	0.690352	4.94135	4.89293	20	0.154368	2.09302	0.323095
Alum	R75	VL.week.6	171545	6	5.23438	0.76957	4.6998	4.62889	20	0.172081	2.09302	0.36017
Alum	R75	VL.week.8	222750	8	5.34782	0.76007	4.70209	4.63498	20	0.169957	2.09302	0.355724
Alum	R75	VL.week.10		10		0.469728	5.038	5.01865	20	0.105034	2.09302	0.21984
Alum	R75	VL.week.12	98010	12	4.99127	0.673288	4.5905	4.54421	20	0.150552	2.09302	0.315109
Alum	R91	VL.week.1	782650	1	5.89357	1.42913	4.10032	3.83809	20	0.319563	2.09302	0.668854
Alum	R91	VL.week.2	973500	2	5.98834	0.569747	5.34125	5.31075	20	0.127399	2.09302	0.26665
Alum	R91	VL.week.4	292600	4	5.46627	0.690352	4.94135	4.89293	20	0.154368	2.09302	0.323095
Alum	R91	VL.week.6	272800	6	5.43584	0.76957	4.6998	4.62889	20	0.172081	2.09302	0.36017
Alum	R91	VL.week.8	188650	8	5.27566	0.76007	4.70209	4.63498	20	0.169957	2.09302	0.355724
Alum	R91	VL.week.10		10		0.469728	5.038	5.01865	20	0.105034	2.09302	0.21984
Alum	R91	VL.week.12	88495	12	4.94692	0.673288	4.5905	4.54421	20	0.150552	2.09302	0.315109
Alum	TML	VL.week.1	183810	1	5.26437	1.42913	4.10032	3.83809	20	0.319563	2.09302	0.668854
Alum	TML	VL.week.2	852500	2	5.93069	0.569747	5.34125	5.31075	20	0.127399	2.09302	0.26665
Alum	TML	VL.week.4	1864500	4	6.27056	0.690352	4.94135	4.89293	20	0.154368	2.09302	0.323095
Alum	TML	VL.week.6	166650	6	5.22181	0.76957	4.6998	4.62889	20	0.172081	2.09302	0.36017
Alum	TML	VL.week.8	92840	8	4.96774	0.76007	4.70209	4.63498	20	0.169957	2.09302	0.355724
Alum	TML	VL.week.10		10		0.469728	5.038	5.01865	20	0.105034	2.09302	0.21984
Alum	TML	VL.week.12	100980	12	5.00424	0.673288	4.5905	4.54421	20	0.150552	2.09302	0.315109
Alum	TRH	VL.week.1	375100	1	5.57415	1.42913	4.10032	3.83809	20	0.319563	2.09302	0.668854
Alum	TRH	VL.week.2	223850	2	5.34996	0.569747	5.34125	5.31075	20	0.127399	2.09302	0.26665
Alum	TRH	VL.week.4	23100	4	4.36361	0.690352	4.94135	4.89293	20	0.154368	2.09302	0.323095
Alum	TRH	VL.week.6	96140	6	4.9829	0.76957	4.6998	4.62889	20	0.172081	2.09302	0.36017
Alum	TRH	VL.week.8	136400	8	5.13481	0.76007	4.70209	4.63498	20	0.169957	2.09302	0.355724
Alum	TRH	VL.week.10		10		0.469728	5.038	5.01865	20	0.105034	2.09302	0.21984
Alum	TRH	VL.week.12	140965	12	5.14911	0.673288	4.5905	4.54421	20	0.150552	2.09302	0.315109
Alum	TRW	VL.week.1	4169	1	3.62003	1.42913	4.10032	3.83809	20	0.319563	2.09302	0.668854
Alum	TRW	VL.week.2	770000	2	5.88649	0.569747	5.34125	5.31075	20	0.127399	2.09302	0.26665
Alum	TRW	VL.week.4	81730	4	4.91238	0.690352	4.94135	4.89293	20	0.154368	2.09302	0.323095
Alum	TRW	VL.week.6	70015	6	4.84519	0.76957	4.6998	4.62889	20	0.172081	2.09302	0.36017
Alum	TRW	VL.week.8	55495	8	4.74425	0.76007	4.70209	4.63498	20	0.169957	2.09302	0.355724
Alum	TRW	VL.week.10		10		0.469728	5.038	5.01865	20	0.105034	2.09302	0.21984
Alum	TRW	VL.week.12	25685	12	4.40968	0.673288	4.5905	4.54421	20	0.150552	2.09302	0.315109
Alum	TRZ	VL.week.1	59675	1	4.77579	1.42913	4.10032	3.83809	20	0.319563	2.09302	0.668854
Alum	TRZ	VL.week.2	195250	2	5.29059	0.569747	5.34125	5.31075	20	0.127399	2.09302	0.26665
Alum	TRZ	VL.week.4	97295	4	4.98809	0.690352	4.94135	4.89293	20	0.154368	2.09302	0.323095
Alum	TRZ	VL.week.6	83160	6	4.91991	0.76957	4.6998	4.62889	20	0.172081	2.09302	0.36017
Alum	TRZ	VL.week.8	56485	8	4.75193	0.76007	4.70209	4.63498	20	0.169957	2.09302	0.355724
Alum	TRZ	VL.week.10		10		0.469728	5.038	5.01865	20	0.105034	2.09302	0.21984
Alum	TRZ	VL.week.12	45155	12	4.65471	0.673288	4.5905	4.54421	20	0.150552	2.09302	0.315109
Alum	TVM	VL.week.1	242330	1	5.38441	1.42913	4.10032	3.83809	20	0.319563	2.09302	0.668854
Alum	TVM	VL.week.2	51700	2	4.71349	0.569747	5.34125	5.31075	20	0.127399	2.09302	0.26665
Alum	TVM	VL.week.4	24365	4	4.38677	0.690352	4.94135	4.89293	20	0.154368	2.09302	0.323095
Alum	TVM	VL.week.6	47300	6	4.67486	0.76957	4.6998	4.62889	20	0.172081	2.09302	0.36017
Alum	TVM	VL.week.8	40425	8	4.60665	0.76007	4.70209	4.63498	20	0.169957	2.09302	0.355724
Alum	TVM	VL.week.10		10		0.469728	5.038	5.01865	20	0.105034	2.09302	0.21984
Alum	TVM	VL.week.12	57475	12	4.75948	0.673288	4.5905	4.54421	20	0.150552	2.09302	0.315109
Alum	TZG	VL.week.1	924	1	2.96567	1.42913	4.10032	3.83809	20	0.319563	2.09302	0.668854
Alum	TZG	VL.week.2	20350	2	4.30856	0.569747	5.34125	5.31075	20	0.127399	2.09302	0.26665
Alum	TZG	VL.week.4	13200	4	4.12057	0.690352	4.94135	4.89293	20	0.154368	2.09302	0.323095
Alum	TZG	VL.week.6	533.5	6	2.72713	0.76957	4.6998	4.62889	20	0.172081	2.09302	0.36017
Alum	TZG	VL.week.8	907.5	8	2.95785	0.76007	4.70209	4.63498	20	0.169957	2.09302	0.355724
Alum	TZG	VL.week.10		10		0.469728	5.038	5.01865	20	0.105034	2.09302	0.21984
Alum	TZG	VL.week.12	5170	12	3.71349	0.673288	4.5905	4.54421	20	0.150552	2.09302	0.315109
Alum	TZJ	VL.week.1	52855	1	4.72309	1.42913	4.10032	3.83809	20	0.319563	2.09302	0.668854
Alum	TZJ	VL.week.2	299200	2	5.47596	0.569747	5.34125	5.31075	20	0.127399	2.09302	0.26665
Alum	TZJ	VL.week.4	5280	4	3.72263	0.690352	4.94135	4.89293	20	0.154368	2.09302	0.323095
Alum	TZJ	VL.week.6	6545	6	3.81591	0.76957	4.6998	4.62889	20	0.172081	2.09302	0.36017
Alum	TZJ	VL.week.8	7040	8	3.84757	0.76007	4.70209	4.63498	20	0.169957	2.09302	0.355724
Alum	TZJ	VL.week.10		10		0.469728	5.038	5.01865	20	0.105034	2.09302	0.21984
Alum	TZJ	VL.week.12	5830	12	3.76567	0.673288	4.5905	4.54421	20	0.150552	2.09302	0.315109
Alum	TZZ	VL.week.1	826650	1	5.91732	1.42913	4.10032	3.83809	20	0.319563	2.09302	0.668854
Alum	TZZ	VL.week.2	36850	2	4.56644	0.569747	5.34125	5.31075	20	0.127399	2.09302	0.26665
Alum	TZZ	VL.week.4	3355	4	3.52569	0.690352	4.94135	4.89293	20	0.154368	2.09302	0.323095
Alum	TZZ	VL.week.6	1650	6	3.21748	0.76957	4.6998	4.62889	20	0.172081	2.09302	0.36017
Alum	TZZ	VL.week.8	1375	8	3.1383	0.76007	4.70209	4.63498	20	0.169957	2.09302	0.355724
Alum	TZZ	VL.week.10		10		0.469728	5.038	5.01865	20	0.105034	2.09302	0.21984
Alum	TZZ	VL.week.12	3470.5	12	3.54039	0.673288	4.5905	4.54421	20	0.150552	2.09302	0.315109
ALFQA	RHI	VL.week.1	60300.6	1	4.78032	1.49784	3.94649	3.68996	5	0.669854	2.77645	1.85981
ALFQA	RHI	VL.week.2	21981.1	2	4.34205	1.18102	5.43517	5.33203	5	0.528169	2.77645	1.46643
ALFQA	RHI	VL.week.4	28787.5	4	4.4592	0.689148	5.03682	5.00164	5	0.308196	2.77645	0.85569
ALFQA	RHI	VL.week.6	10456.9	6	4.0194	0.65815	4.76596	4.73015	5	0.294334	2.77645	0.817201
ALFQA	RHI	VL.week.8	26741	8	4.42718	0.457333	4.96745	4.95102	5	0.204526	2.77645	0.567854
ALFQA	RHI	VL.week.10	22019	10	4.3428	0.659452	5.1004	5.06688	5	0.294916	2.77645	0.818818
ALFQA	RHI	VL.week.12	40195	12	4.60417	0.520288	5.35519	5.33435	5	0.23268	2.77645	0.646023
ALFQA	RHX	VL.week.1	171.3	1	2.23376	1.49784	3.94649	3.68996	5	0.669854	2.77645	1.85981
ALFQA	RHX	VL.week.2	7878243	2	6.89643	1.18102	5.43517	5.33203	5	0.528169	2.77645	1.46643
ALFQA	RHX	VL.week.4	1507286	4	6.1782	0.689148	5.03682	5.00164	5	0.308196	2.77645	0.85569
ALFQA	RHX	VL.week.6	426989	6	5.63042	0.65815	4.76596	4.73015	5	0.294334	2.77645	0.817201
ALFQA	RHX	VL.week.8	473156	8	5.675	0.457333	4.96745	4.95102	5	0.204526	2.77645	0.567854
ALFQA	RHX	VL.week.10	1074708	10	6.03129	0.659452	5.1004	5.06688	5	0.294916	2.77645	0.818818
ALFQA	RHX	VL.week.12	849920	12	5.92938	0.520288	5.35519	5.33435	5	0.23268	2.77645	0.646023
ALFQA	RRJ	VL.week.1	73293.3	1	4.86506	1.49784	3.94649	3.68996	5	0.669854	2.77645	1.85981
ALFQA	RRJ	VL.week.2	15896.7	2	4.20131	1.18102	5.43517	5.33203	5	0.528169	2.77645	1.46643
ALFQA	RRJ	VL.week.4	33496.1	4	4.52499	0.689148	5.03682	5.00164	5	0.308196	2.77645	0.85569
ALFQA	RRJ	VL.week.6	25525.9	6	4.40698	0.65815	4.76596	4.73015	5	0.294334	2.77645	0.817201
ALFQA	RRJ	VL.week.8	75958	8	4.88057	0.457333	4.96745	4.95102	5	0.204526	2.77645	0.567854
ALFQA	RRJ	VL.week.10	96231	10	4.98331	0.659452	5.1004	5.06688	5	0.294916	2.77645	0.818818
ALFQA	RRJ	VL.week.12	305659	12	5.48524	0.520288	5.35519	5.33435	5	0.23268	2.77645	0.646023
ALFQA	RVP	VL.week.1	267165	1	5.42678	1.49784	3.94649	3.68996	5	0.669854	2.77645	1.85981
ALFQA	RVP	VL.week.2	280908	2	5.44856	1.18102	5.43517	5.33203	5	0.528169	2.77645	1.46643
ALFQA	RVP	VL.week.4	102119	4	5.00911	0.689148	5.03682	5.00164	5	0.308196	2.77645	0.85569
ALFQA	RVP	VL.week.6	179463	6	5.25397	0.65815	4.76596	4.73015	5	0.294334	2.77645	0.817201
ALFQA	RVP	VL.week.8	62835	8	4.7982	0.457333	4.96745	4.95102	5	0.204526	2.77645	0.567854
ALFQA	RVP	VL.week.10	49620	10	4.69566	0.659452	5.1004	5.06688	5	0.294916	2.77645	0.818818
ALFQA	RVP	VL.week.12	121933	12	5.08612	0.520288	5.35519	5.33435	5	0.23268	2.77645	0.646023
ALFQA	RZC	VL.week.1	267	1	2.42651	1.49784	3.94649	3.68996	5	0.669854	2.77645	1.85981
ALFQA	RZC	VL.week.2	1938639	2	6.2875	1.18102	5.43517	5.33203	5	0.528169	2.77645	1.46643
ALFQA	RZC	VL.week.4	102946	4	5.01261	0.689148	5.03682	5.00164	5	0.308196	2.77645	0.85569
ALFQA	RZC	VL.week.6	33037	6	4.519	0.65815	4.76596	4.73015	5	0.294334	2.77645	0.817201
ALFQA	RZC	VL.week.8	113841	8	5.0563	0.457333	4.96745	4.95102	5	0.204526	2.77645	0.567854
ALFQA	RZC	VL.week.10	281138	10	5.44892	0.659452	5.1004	5.06688	5	0.294916	2.77645	0.818818
ALFQA	RZC	VL.week.12	468869	12	5.67105	0.520288	5.35519	5.33435	5	0.23268	2.77645	0.646023

## Sheet: Fig2a
Group	Sample_ID	Plasma_peptide26gp120_antibody_response__WkPost
Alum	06BA	0.022
Alum	R60A	1.829
Alum	R75	0
Alum	R91	1.044
Alum	R94	0.323
Alum	RA3	0
Alum	T63	0
Alum	T96	1.478
Alum	TBL	1.263
Alum	TEL	0.48
Alum	TK1	1.701
Alum	TK3	0.004
Alum	TKM	1.291
Alum	TLA	1.859
Alum	TML	2.642
Alum	TRH	1.68
Alum	TRT	1.786
Alum	TRV	0.348
Alum	TRW	0.174
Alum	TRZ	0.288
Alum	TT7	2.455
Alum	TV9	0
Alum	TVM	0.978
Alum	TWZ	0.505
Alum	TZG	0.907
Alum	TZJ	2.365
Alum	TZZ	0.251
Alum	Ti7	2.343
Alum	TiD	0.051
Alum	TiJ	2.355
ALFQA	RC8	3.275
ALFQA	RCX	2.35
ALFQA	RHI	1.099
ALFQA	RHN	2.621
ALFQA	RHX	2.309
ALFQA	RHZ	1.235
ALFQA	RMP	3.264
ALFQA	RRJ	3.208
ALFQA	RRK	0.999
ALFQA	RVP	0.931
ALFQA	RWH	0.028
ALFQA	RZC	2.238

## Sheet: Fig2b
Group	Sample_ID	Plasma_peptide26gp120_antibody_response__WkPost	Plasma_AvidityScore_cV2gp120__WkPost
ALFQA	RC8	3.275	4.29827e+07
ALFQA	RCX	2.35	1.19117e+06
ALFQA	RHI	1.099	224588
ALFQA	RHX	2.309	1.15705e+06
ALFQA	RHZ	1.235	1.25662e+06
ALFQA	RMP	3.264	1.13743e+07
ALFQA	RRJ	3.208	1.39162e+07
ALFQA	RRK	0.999	152848
ALFQA	RVP	0.931	148599
ALFQA	RZC	2.238	983159
Alum	06BA	0.022	5.34802e+06
Alum	T63	0	5.00878e+06
Alum	TBL	1.263	5.08909e+06
Alum	TEL	0.48	586924
Alum	TK1	1.701	5.5778e+07
Alum	TK3	0.004	2.2107e+08
Alum	Ti7	2.343	1.24063e+08
Alum	TiD	0.051	1.89019e+07
Alum	TiJ	2.355	136231

## Sheet: Fig2c
Group	Sample_ID	Vaginal_secretions_dV1gp120_antibody_titers__WkPost
Alum	06BA	10
Alum	R60A	20
Alum	R75	20
Alum	R91	320
Alum	R94	320
Alum	RA3	160
Alum	T63	40
Alum	T96	80
Alum	TBL	160
Alum	TEL	20
Alum	TK1	40
Alum	TK3	10
Alum	TKM	5
Alum	TLA	40
Alum	TML	80
Alum	TRH	40
Alum	TRT	20
Alum	TRV	160
Alum	TRW	5
Alum	TRZ	160
Alum	TT7	10
Alum	TV9	5
Alum	TVM	80
Alum	TWZ	40
Alum	TZG	40
Alum	TZJ	40
Alum	TZZ	160
Alum	Ti7	80
Alum	TiD	20
Alum	TiJ	5
ALFQA	RC8	160
ALFQA	RCX	10
ALFQA	RHI	640
ALFQA	RHN	40
ALFQA	RHX	20
ALFQA	RHZ	320
ALFQA	RMP	80
ALFQA	RRJ	40
ALFQA	RRK	640
ALFQA	RVP	1280
ALFQA	RWH	80
ALFQA	RZC	20

## Sheet: Fig2d
Group	Sample_ID	TOA	Plasma_V2specific_ADCC_Killing__WkPost
ALFQA	RC8	12	38.8107
ALFQA	RCX	12	26.7955
ALFQA	RHI	5	2.37618
ALFQA	RHN	12	23.1535
ALFQA	RHX	4	13.5332
ALFQA	RHZ	12	31.3684
ALFQA	RMP	12	31.2998
ALFQA	RRJ	5	23.7476
ALFQA	RRK	12	54.1472
ALFQA	RVP	6	30.8441
ALFQA	RWH	12	38.9509
ALFQA	RZC	11	17.0415
Alum	06BA	7	16.6279
Alum	R60A	11	24.384
Alum	R75	2	20.5224
Alum	R91	2	25.0394
Alum	R94	12	26.0598
Alum	RA3	12	33.0157
Alum	T63	12	21.6024
Alum	T96	1	11.1876
Alum	TBL	3	24.0872
Alum	TEL	3	16.8855
Alum	TK1	12	33.256
Alum	TK3	11	29.7001
Alum	TKM	12	41.7026
Alum	TLA	12	40.2089
Alum	TML	3	26.9768
Alum	TRH	2	25.4012
Alum	TRT	12	39.5581
Alum	TRV	12	32.4921
Alum	TRW	6	23.7853
Alum	TRZ	4	31.3113
Alum	TT7	3	14.1474
Alum	TV9	10	15.8707
Alum	TVM	2	24.4305
Alum	TWZ	12	29.3172
Alum	TZG	9	37.3838
Alum	TZJ	2	21.9308
Alum	TZZ	2	18.7387
Alum	Ti7	5	8.21754
Alum	TiD	12	23.843
Alum	TiJ	7	6.88069

## Sheet: Fig2e
Group	Sample_ID	Plasma_Trogocytosis_dV1gp120__Change
Alum	06BA	11.38
Alum	T63	39.82
Alum	T96	36.025
Alum	TBL	28.15
Alum	TEL	15.25
Alum	TK1	45.15
Alum	TK3	42.35
Alum	TT7	10.28
Alum	TV9	6.55
Alum	Ti7	26.37
Alum	TiD	20.435
Alum	TiJ	15.055
ALFQA	RC8	11.35
ALFQA	RCX	8.665
ALFQA	RHI	42.77
ALFQA	RHN	7.15
ALFQA	RHX	12.875
ALFQA	RHZ	28.37
ALFQA	RMP	14.145
ALFQA	RRJ	9.035
ALFQA	RRK	3.035
ALFQA	RVP	5.375
ALFQA	RWH	2.415
ALFQA	RZC	3.595

## Sheet: Fig2f
Group	Sample_ID	Plasma_ADCP_SIVgp120dV1__Change
Alum	06BA	21.1622
Alum	T63	15.6838
Alum	T96	24.7602
Alum	TBL	41.7996
Alum	TEL	25.5871
Alum	TK1	23.4674
Alum	TK3	42.7768
Alum	TT7	39.1838
Alum	TV9	44.608
Alum	Ti7	42.4329
Alum	TiD	15.2397
Alum	TiJ	52.5127
ALFQA	RC8	88.7233
ALFQA	RCX	46.3027
ALFQA	RHI	78.2523
ALFQA	RHN	55.3657
ALFQA	RHX	33.8146
ALFQA	RHZ	68.2085
ALFQA	RMP	65.6426
ALFQA	RRJ	73.795
ALFQA	RRK	29.9864
ALFQA	RVP	52.3038
ALFQA	RWH	53.5765
ALFQA	RZC	77.277

[truncated: 106 more sheets: Fig2g, Fig2h, Fig2i, Fig2j, Fig2k, Fig2l, Fig2l_trimStats, Fig3a, Fig3b, Fig3c, Fig3d, Fig3e, Fig3f, Fig3g, Fig3h, Fig3i, Fig3j, Fig3j_trimStats, Fig4a, Fig4a_PCA …]
